# Supplementary material for: Ammonium diphosphitoindate(III)
Source: Acta Crystallogr Sect E Struct Rep Online. 2013 Mar 28;69(Pt 4):i21–2. doi: 10.1107/S160053681300771X (PMC3629465; doi:10.1107/S160053681300771X)
Supplement: Supplementary file 1 [file e-69-00i21-sup1.cif]

##############################################################################
#                                                                            #
# This CIF contains the data in a paper accepted for publication in          #
# Acta Crystallographica Section E. It conforms to the requirements of       #
# Notes for Authors for Acta Crystallographica Section E, and has been       #
# peer reviewed under the auspices of the IUCr Commission on Journals.       #
#                                                                            #
# Full details of the Crystallographic Information File format               #
# are given in the paper "The Crystallographic Information File (CIF):       #
# a New Standard Archive File for Crystallography" by S. R. Hall, F. H.      #
# Allen and I. D. Brown [Acta Cryst. (1991), A47, 655-685].                  #
#                                                                            #
# The current version of the core CIF dictionary is obtainable from          #
# ftp://ftp.iucr.org/pub/cif_core.dic.                                       #
#                                                                            #
# Software is freely available for graphical display of the structure(s)     #
# in this CIF. For information consult the CIF software page                 #
# http://www.iucr.org/resources/cif/software.                                #
#                                                                            #
# This file may be used for bona fide research purposes within the           #
# scientific community so long as proper attribution is given to the journal # 
# article from which it was obtained.                                        #
#                                                                            #
##############################################################################
data_global
_audit_creation_method     'WinGX routine CIF_UPDATE'
_audit_conform_dict_name     cif_core.dic
_audit_conform_dict_version     2.3
_journal_date_recd_electronic     2013-03-08
_journal_date_accepted     2013-03-20
_journal_name_full     'Acta Crystallographica, Section E'
_journal_year     2013
_journal_volume     69
_journal_issue      4
_journal_page_first     i21
_journal_page_last     i22
_journal_paper_category     QI
_journal_paper_doi     10.1107/S160053681300771X
_journal_coeditor_code     RU2050
_publ_contact_author_name     'Le Fur, Eric'
_publ_contact_author_address
;
Ecole Nationale Sup\'erieure de Chimie de Rennes
CNRS
UMR 6226
Avenue du G\'en\'eral Leclerc CS 50837
35708 Rennes Cedex 7
France
;
_publ_contact_author_email     'eric.le-fur@ensc-rennes.fr'
_publ_contact_author_fax     '33 2 23 23 8199'
_publ_contact_author_phone     '33 2 23 23 8016'
_publ_section_title
;
Ammonium diphosphitoindate(III), NH~4~[In(HPO~3~)~2~]
;
loop_
    _publ_author_name
    _publ_author_footnote
    _publ_author_address
    'Hamchaoui, Farida' .
;
Laboratoire Sciences des Mat\'eriaux
Facult\'e de Chimie
Universit\'e des Sciences et de la Technologie Houari Boumediene
BP 32 El-Alia
16111 Bab-Ezzouar Alger
Algeria
;
    'Rebbah, Houria' .
;
Laboratoire Sciences des Mat\'eriaux
Facult\'e de Chimie
Universit\'e des Sciences et de la Technologie Houari Boumediene
BP 32 El-Alia
16111 Bab-Ezzouar Alger
Algeria
;
    'Le Fur, Eric'
;
Universit\'e Europ\'eenne de Bretagne.
;
;
Ecole Nationale Sup\'erieure de Chimie de Rennes
CNRS
UMR 6226
Avenue du G\'en\'eral Leclerc CS 50837
35708 Rennes Cedex 7
France
;
data_I
_audit_creation_method     SHELXL-97
_chemical_name_systematic
;
Ammonium diphosphitoindate(III)
;
_chemical_name_common     ?
_chemical_formula_moiety     'N H4 +, H2 In O6 P2'
_chemical_formula_sum     'H6 In N O6 P2'
_chemical_formula_iupac     'N H4 [In (H P O3)2]'
_chemical_formula_weight     292.82
_chemical_melting_point     ?
_symmetry_cell_setting     hexagonal
_symmetry_space_group_name_H-M     'P 63 m c'
loop_
    _symmetry_equiv_pos_as_xyz
    'x, y, z'
    '-x, -y, z+1/2'
    '-y, x-y, z'
    '-x+y, -x, z'
    'x-y, x, z+1/2'
    'y, -x+y, z+1/2'
    '-x+y, y, z'
    'x, x-y, z'
    '-y, -x, z'
    'y, x, z+1/2'
    '-x, -x+y, z+1/2'
    'x-y, -y, z+1/2'
_cell_length_a     5.47050(10)
_cell_length_b     5.47050(10)
_cell_length_c     13.0895(4)
_cell_angle_alpha     90.00
_cell_angle_beta     90.00
_cell_angle_gamma     120.00
_cell_volume     339.240(14)
_cell_formula_units_Z     2
_cell_measurement_reflns_used     1590
_cell_measurement_theta_min     2.91
_cell_measurement_theta_max     42.11
_cell_measurement_temperature     293(2)
_exptl_crystal_description     block
_exptl_crystal_colour     colourless
_exptl_crystal_size_max     0.1
_exptl_crystal_size_mid     0.05
_exptl_crystal_size_min     0.02
_exptl_crystal_density_diffrn     2.867
_exptl_crystal_density_meas     ?
_exptl_crystal_density_method     'not measured'
_exptl_crystal_F_000     280
_exptl_absorpt_coefficient_mu     3.931
_exptl_absorpt_correction_type     multi-scan
_exptl_absorpt_process_details     '(SADABS; Sheldrick, 2002)'
_exptl_absorpt_correction_T_min     0.66
_exptl_absorpt_correction_T_max     0.92
_exptl_special_details     ?
_diffrn_ambient_temperature     293(2)
_diffrn_radiation_type     MoK\a
_diffrn_radiation_wavelength     0.71073
_diffrn_radiation_source     'fine-focus sealed tube'
_diffrn_radiation_monochromator     graphite
_diffrn_measurement_device_type     'Nonius KappaCCD'
_diffrn_measurement_method     'CCD rotation images, thick slices'
_diffrn_detector_area_resol_mean     ?
_diffrn_reflns_number     7774
_diffrn_reflns_av_R_equivalents     0.0242
_diffrn_reflns_av_sigmaI/netI     0.0178
_diffrn_reflns_theta_min     4.30
_diffrn_reflns_theta_max     41.98
_diffrn_reflns_theta_full     41.98
_diffrn_measured_fraction_theta_max     0.998
_diffrn_measured_fraction_theta_full     0.998
_diffrn_reflns_limit_h_min     -10
_diffrn_reflns_limit_h_max     9
_diffrn_reflns_limit_k_min     -10
_diffrn_reflns_limit_k_max     9
_diffrn_reflns_limit_l_min     -24
_diffrn_reflns_limit_l_max     24
_diffrn_standards_number     ?
_diffrn_standards_interval_count     ?
_diffrn_standards_interval_time     ?
_diffrn_standards_decay_%     ?
_refine_special_details
;
Refinement of <i>F</i>^2^ against ALL reflections. The weighted <i>R</i>-factor
<i>wR</i> and goodness of fit <i>S</i> are based on <i>F</i>^2^, conventional
<i>R</i>-factors <i>R</i> are based on <i>F</i>, with <i>F</i> set to zero for
negative <i>F</i>^2^. The threshold expression of <i>F</i>^2^ >
\s(<i>F</i>^2^) is used only for calculating <i>R</i>-factors(gt) <i>etc</i>.
and is not relevant to the choice of reflections for refinement.
<i>R</i>-factors based on <i>F</i>^2^ are statistically about twice as large
as those based on <i>F</i>, and <i>R</i>- factors based on ALL data will be
even larger.
;
_reflns_number_total     962
_reflns_number_gt     912
_reflns_threshold_expression     I>2sigma(I)
_refine_ls_structure_factor_coef     Fsqd
_refine_ls_matrix_type     full
_refine_ls_R_factor_all     0.0194
_refine_ls_R_factor_gt     0.0172
_refine_ls_wR_factor_gt     0.0403
_refine_ls_wR_factor_ref     0.0408
_refine_ls_goodness_of_fit_ref     1.262
_refine_ls_restrained_S_all     1.342
_refine_ls_number_reflns     962
_refine_ls_number_parameters     30
_refine_ls_number_restraints     5
_refine_ls_hydrogen_treatment     mixed
_refine_ls_weighting_scheme     calc
_refine_ls_weighting_details
         'calc w=1/[\s^2^(Fo^2^)+(0.0183P)^2^+0.0737P] where P=(Fo^2^+2Fc^2^)/3'
_atom_sites_solution_hydrogens     geom
_atom_sites_solution_primary     direct
_atom_sites_solution_secondary     difmap
_refine_ls_shift/su_max     0.003
_refine_ls_shift/su_mean     0.000
_refine_diff_density_max     0.505
_refine_diff_density_min     -1.394
_refine_ls_extinction_method     'SHELXL97 (Sheldrick, 2008)'
_refine_ls_extinction_coef     0.092(4)
_refine_ls_extinction_expression
                                  'Fc^*^=kFc[1+0.001xFc^2^\l^3^/sin(2\q)]^-1/4^'
_refine_ls_abs_structure_details     'Flack (1983), 459 Friedel pairs'
_refine_ls_abs_structure_Flack     -0.01(2)
loop_
    _atom_type_symbol
    _atom_type_description
    _atom_type_scat_dispersion_real
    _atom_type_scat_dispersion_imag
    _atom_type_scat_source
    'O' 'O' 0.0106 0.0060
                         'International Tables Vol C Tables 4.2.6.8 and 6.1.1.4'
    'P' 'P' 0.1023 0.0942
                         'International Tables Vol C Tables 4.2.6.8 and 6.1.1.4'
    'In' 'In' -0.7276 1.3100
                         'International Tables Vol C Tables 4.2.6.8 and 6.1.1.4'
    'N' 'N' 0.0061 0.0033
                         'International Tables Vol C Tables 4.2.6.8 and 6.1.1.4'
    'H' 'H' 0.0000 0.0000
                         'International Tables Vol C Tables 4.2.6.8 and 6.1.1.4'
_computing_data_collection     'COLLECT (Nonius, 1998)'
_computing_cell_refinement     'DIRAX/LSQ (Duisenberg, 1992)'
_computing_data_reduction     'EVALCCD (Duisenberg, 1998)'
_computing_structure_solution     'SIR97 (Altomare <i>et al.</i>,  1999)'
_computing_structure_refinement     'SHELXL97 (Sheldrick, 2008)'
_computing_molecular_graphics     'DIAMOND (Brandenburg, 2005)'
_computing_publication_material     'WinGX (Farrugia, 2012)'
loop_
    _atom_site_type_symbol
    _atom_site_label
    _atom_site_fract_x
    _atom_site_fract_y
    _atom_site_fract_z
    _atom_site_U_iso_or_equiv
    _atom_site_adp_type
    _atom_site_calc_flag
    _atom_site_refinement_flags
    _atom_site_occupancy
    _atom_site_symmetry_multiplicity
    _atom_site_disorder_assembly
    _atom_site_disorder_group
    In In1 -0.3333 0.3333 -0.5985 0.01029(5) Uani d S 1 6 . .
    P P1 -0.6667 -0.3333 -0.47231(7) 0.00954(13) Uani d S 1 6 . .
    P P2 0.0000 0.0000 -0.65957(6) 0.00968(14) Uani d S 1 6 . .
    O O1 -0.15240(16) 0.15240(16) -0.69716(14) 0.0201(3) Uani d S 1 2 . .
    O O2 -0.5126(2) -0.0252(4) -0.5013(2) 0.0276(4) Uani d S 1 2 . .
    N N1 -0.6667 -0.3333 -0.8024(3) 0.0222(7) Uani d SD 1 6 . .
    H HP1 -0.6667 -0.3333 -0.378(9) 0.027 Uiso d S 1 6 . .
    H HP2 0.0000 0.0000 -0.553(6) 0.027 Uiso d S 1 6 . .
    H HN1 -0.5809(18) -0.162(4) -0.782(3) 0.027 Uiso d SD 1 2 . .
    H HN2 -0.6667 -0.3333 -0.8705(8) 0.027 Uiso d SD 1 6 . .
loop_
    _atom_site_aniso_label
    _atom_site_aniso_U_11
    _atom_site_aniso_U_22
    _atom_site_aniso_U_33
    _atom_site_aniso_U_12
    _atom_site_aniso_U_13
    _atom_site_aniso_U_23
    In1 0.00741(6) 0.00741(6) 0.01606(8) 0.00371(3) 0.000 0.000
    P1 0.00840(19) 0.00840(19) 0.0118(3) 0.00420(9) 0.000 0.000
    P2 0.00826(19) 0.00826(19) 0.0125(4) 0.00413(9) 0.000 0.000
    O1 0.0275(7) 0.0275(7) 0.0188(6) 0.0240(8) -0.0001(2) 0.0001(2)
    O2 0.0282(7) 0.0120(7) 0.0374(9) 0.0060(4) 0.0053(4) 0.0106(7)
    N1 0.0232(10) 0.0232(10) 0.0203(16) 0.0116(5) 0.000 0.000
_geom_special_details
;
All e.s.d.'s (except the e.s.d. in the dihedral angle between two l.s. planes)
are estimated using the full covariance matrix. The cell e.s.d.'s are taken
into account individually in the estimation of e.s.d.'s in distances, angles
and torsion angles; correlations between e.s.d.'s in cell parameters are only
used when they are defined by crystal symmetry. An approximate (isotropic)
treatment of cell e.s.d.'s is used for estimating e.s.d.'s involving l.s.
planes.
;
loop_
    _geom_bond_atom_site_label_1
    _geom_bond_atom_site_label_2
    _geom_bond_site_symmetry_2
    _geom_bond_distance
    _geom_bond_publ_flag
    In1 O2 3_565 2.1226(19) ?
    In1 O2 . 2.1226(19) ?
    In1 O2 4_455 2.1226(19) ?
    In1 O1 . 2.1461(17) ?
    In1 O1 4_455 2.1461(17) ?
    In1 O1 3_565 2.1461(17) ?
    P1 O2 3_455 1.5082(18) ?
    P1 O2 . 1.5082(18) ?
    P1 O2 4_445 1.5082(18) ?
    P2 O1 3 1.5255(16) ?
    P2 O1 4 1.5255(16) ?
    P2 O1 . 1.5255(15) ?
loop_
    _geom_angle_atom_site_label_1
    _geom_angle_atom_site_label_2
    _geom_angle_atom_site_label_3
    _geom_angle_site_symmetry_1
    _geom_angle_site_symmetry_3
    _geom_angle
    _geom_angle_publ_flag
    O2 In1 O2 3_565 . 87.75(10) ?
    O2 In1 O2 3_565 4_455 87.75(10) ?
    O2 In1 O2 . 4_455 87.75(10) ?
    O2 In1 O1 3_565 . 92.35(6) ?
    O2 In1 O1 . . 92.35(6) ?
    O2 In1 O1 4_455 . 179.86(9) ?
    O2 In1 O1 3_565 4_455 179.86(9) ?
    O2 In1 O1 . 4_455 92.35(6) ?
    O2 In1 O1 4_455 4_455 92.35(6) ?
    O1 In1 O1 . 4_455 87.55(7) ?
    O2 In1 O1 3_565 3_565 92.35(6) ?
    O2 In1 O1 . 3_565 179.86(10) ?
    O2 In1 O1 4_455 3_565 92.35(6) ?
    O1 In1 O1 . 3_565 87.55(7) ?
    O1 In1 O1 4_455 3_565 87.55(7) ?
    O2 P1 O2 3_455 . 113.89(9) ?
    O2 P1 O2 3_455 4_445 113.89(9) ?
    O2 P1 O2 . 4_445 113.89(9) ?
    O1 P2 O1 3 4 110.12(7) ?
    O1 P2 O1 3 . 110.12(7) ?
    O1 P2 O1 4 . 110.12(7) ?
    P2 O1 In1 . . 124.21(11) ?
    P1 O2 In1 . . 157.74(17) ?
loop_
    _geom_hbond_atom_site_label_D
    _geom_hbond_atom_site_label_H
    _geom_hbond_atom_site_label_A
    _geom_hbond_site_symmetry_A
    _geom_hbond_distance_DH
    _geom_hbond_distance_HA
    _geom_hbond_distance_DA
    _geom_hbond_angle_DHA
    N1 HN1 O1 . 0.86(2) 2.38(2) 3.066(2) 137.8(15)
    N1 HN1 O1 4_455 0.86(2) 2.38(2) 3.066(2) 137.8(15)
    N1 HN2 O2 5_554 0.891(11) 2.412(8) 3.109(4) 135.23(18)
    N1 HN2 O2 2_454 0.891(11) 2.412(8) 3.109(4) 135.23(18)
    N1 HN2 O2 6_444 0.891(11) 2.412(8) 3.109(4) 135.23(18)
    N1 HN2 O2 10_454 0.891(11) 2.412(8) 3.109(4) 135.23(18)
