# Supplementary material for: Ammonium diphosphitoindate(III)
Source: Acta Crystallogr Sect E Struct Rep Online. 2013 Mar 28;69(Pt 4):i21–2. doi: 10.1107/S160053681300771X (PMC3629465; doi:10.1107/S160053681300771X)
Supplement: Supplementary file 2 [file e-69-00i21-Isup2.hkl]

# processed by $Id: maxuscif.py,v 1.26 2004/08/26 09:39:52 hooft Exp $

data_I

_diffrn_measurement_device_type  'KappaCCD'
_diffrn_measurement_device  '95mm CCD camera on \k-goniostat'
_diffrn_detector_area_resol_mean    9
_diffrn_radiation_monochromator        'horizonally mounted graphite crystal'
_computing_data_collection 'Collect (Bruker AXS BV, 1997-2004)'
_diffrn_measurement_method       'CCD'

# Orientation matrix from 'scale_all.out'
_diffrn_orient_matrix_type 'by Bruker AXS Collect from scalepack cell'
_diffrn_orient_matrix_UB_11    -0.1489654
_diffrn_orient_matrix_UB_21    0.0266114
_diffrn_orient_matrix_UB_31    -0.1471617
_diffrn_orient_matrix_UB_12    0.0091454
_diffrn_orient_matrix_UB_22    -0.1092274
_diffrn_orient_matrix_UB_32    -0.1803917
_diffrn_orient_matrix_UB_13    -0.0413301
_diffrn_orient_matrix_UB_23    -0.0558695
_diffrn_orient_matrix_UB_33    0.0317337


loop_
    _reflns_scale_group_code
    _reflns_scale_meas_F
          1 1.0

loop_
_exptl_crystal_face_index_h
_exptl_crystal_face_index_k
_exptl_crystal_face_index_l
_exptl_crystal_face_perp_dist
1 0 0 0.058000
-1 0 0 0.047000
9 -8 7 0.052000
-1 -9 8 0.040000
-1 13 -11 0.062000
-9 7 -6 0.052000
0 1 0 0.069000
7 1 7 0.076000
0 -1 0 0.035000
-6 -1 -5 0.027000
-8 15 14 0.054000
0 0 1 0.115000
-1 2 -12 0.066000
1 -2 -1 0.048000
1 -2 -20 0.064000
loop_
_diffrn_radiation_wavelength
_diffrn_radiation_wavelength_id
   0.71073 all
_diffrn_radiation_type 'Mo K-alpha'
_symmetry_space_group_name_H-M    'P3'
_chemical_formula_sum         'C6 H12 O6'
_chemical_name_common 'Compound X'
_symmetry_cell_setting            'trigonalh'

_computing_cell_refinement 'Dirax/lsq (Duisenberg & Schreurs, 1989-2000)'
_computing_data_reduction 'EvalCCD (Duisenberg & Schreurs 1990-2000)'

_cell_length_a   5.47130
_cell_length_b   5.47130
_cell_length_c  13.09080
_cell_angle_alpha    90.0000
_cell_angle_beta     90.0000
_cell_angle_gamma   120.0000

_cell_volume     339.373
_cell_measurement_reflns_used     4614
_cell_measurement_theta_min        2.910
_cell_measurement_theta_max        42.106


loop_
_refln_index_h
_refln_index_k
_refln_index_l
_refln_F_squared_meas
_refln_F_squared_sigma
_refln_scale_group_code
  -1    0    0  1408.09    47.51    3
   0   -1    0  1409.69    45.64    5
  -1    0    0  1418.84    46.12    5
   1    0    0  1434.04    47.46    3
   1    0    0  1381.46    46.69    2
   0    1    0  1366.51    45.88    1
   1    0    0  1376.27    49.09    4
   1    0    0  1472.75    48.62    6
   0   -1    0  1394.20    45.85    1
  -1    0    0  1409.84    49.23    4
   1    0    0  1464.88    46.11    5
  -1    0    0  1358.84    46.74    2
   1   -1    0  1346.81    45.95    1
   1   -1    0  1371.93    45.28    5
  -1    0    0  1498.30    48.74    6
  -1    1    0  1393.23    46.07    1
  -1    1    0  1407.15    45.29    5
  -1   -1    0  7314.19   229.82    6
  -1   -1    0  6799.63   217.67    5
  -1   -1    0  6387.02   224.82    3
   1    1    0  6814.09   229.44    6
  -2    1    0  6731.81   217.32    5
  -1    2    0  6459.54   217.95    1
  -2    0    0   267.13    11.19    4
  -2    0    0   261.66    10.85    5
  -2    2    0   263.30     9.07    5
   0   -2    0   256.61     9.78    5
  -2    0    0   261.68    10.63    2
   2    0    0   259.36    11.02    6
  -2    0    0   265.25    11.27    6
   0   -2    0   250.05     9.98    1
   2   -2    0   258.81    10.28    1
   0   -2    0   244.21    10.19    1
   2    0    0   256.04    10.85    4
  -2    0    0   240.91    10.69    3
  -2    2    0   263.44    10.65    1
   2    0    0   256.27    10.36    2
   2    0    0   255.62    10.54    5
  -3    1    0  1215.60    44.09    4
  -3    1    0  1203.18    40.20    1
   3   -1    0  1224.81    42.25    2
   1    2    0  1159.71    44.59    4
  -2    3    0  1239.81    42.32    1
  -1   -2    0  1218.88    43.88    6
  -3    1    0  1210.19    43.20    3
   1    2    0  1218.70    42.62    3
   3   -1    0  1217.71    43.96    6
  -1   -2    0  1205.43    40.47    1
   3   -1    0  1203.02    39.98    1
  -3    1    0  1204.62    41.75    5
  -1   -2    0  1269.60    41.82    5
  -1   -2    0  1184.02    40.45    1
  -3    2    0  1168.78    40.55    5
  -2   -1    0  1207.84    42.00    5
  -2   -1    0  1250.98    44.31    6
   2    1    0  1187.88    44.38    4
   2    1    0  1238.84    43.80    6
  -3    2    0  1243.70    41.24    1
   3   -2    0  1188.68    40.75    1
   1   -3    0  1211.28    39.40    5
  -2   -1    0  1200.04    39.18    1
  -1    3    0  1227.16    41.96    1
  -2   -1    0  1189.46    39.23    1
   3   -2    0  1226.61    43.41    6
   2    1    0  1200.21    42.46    3
   1   -3    0  1174.74    41.41    1
  -3    2    0  1229.58    43.19    4
  -2   -1    0  1234.18    42.92    3
  -2   -1    0  1137.68    42.16    2
   0   -3    0  5716.20   189.11    5
   0   -3    0  5892.71   190.21    1
  -3    0    0  5889.63   190.90    5
   0   -3    0  6141.04   200.21    6
  -3    0    0  6113.31   201.61    6
  -3    3    0  5887.67   190.77    1
  -3    0    0  5674.84   203.85    4
   0   -3    0  5533.43   189.71    1
  -1   -3    0   466.66    18.70    5
  -1   -3    0   466.69    17.65    1
   4   -1    0   476.17    16.31    1
  -4    1    0   474.52    20.08    3
  -3    4    0   454.50    19.69    1
  -1   -3    0   483.84    17.81    1
  -4    1    0   466.42    16.49    1
  -4    1    0   467.29    19.82    4
  -4    1    0   461.30    19.21    5
  -1   -3    0   477.11    19.86    6
  -4    2    0  9996.59   299.56    1
  -2   -2    0  9809.64   317.55    6
  -4    2    0  9980.03   311.30    3
  -2    4    0  9321.66   301.52    1
  -2   -2    0  7823.61   305.16    2
  -4    2    0  9641.96   320.62    4
   4   -2    0  9220.33   301.78    1
  -4    2    0  9318.79   299.83    5
  -2   -2    0  9615.31   300.97    5
  -2   -2    0  8533.67   297.99    1
  -2   -2    0  8987.63   310.48    3
   1   -4    0   449.56    19.21    1
  -4    3    0   473.81    18.71    1
   1   -4    0   476.36    16.45    5
  -3   -1    0   454.52    19.73    3
  -3   -1    0   472.65    19.75    5
  -4    3    0   453.36    17.26    5
  -4    3    0   482.59    18.46    4
  -3   -1    0   460.51    20.70    6
  -3   -1    0   486.69    19.85    2
  -4    0    0   197.58    10.89    3
   0   -4    0   220.12     9.32    5
  -4    4    0   193.94    10.93    1
   0   -4    0   195.57    10.17    6
  -4    0    0   195.21    11.32    5
  -4    0    0   190.44    10.96    2
  -4    0    0   199.09    11.40    4
   0   -4    0   179.98     9.81    1
  -1   -4    0  3908.74   127.07    1
  -5    1    0  3856.44   133.41    3
  -4    5    0  3891.06   129.81    1
  -1   -4    0  3830.57   127.60    5
  -5    1    0  3721.30   128.83    5
  -1   -4    0  3935.03   135.18    6
  -5    1    0  3878.74   137.35    4
  -5    2    0   243.49    11.96    4
  -5    2    0   234.42    12.97    3
  -5    2    0   206.38    11.66    5
  -2   -3    0   233.52    12.53    6
  -2   -3    0   236.10    12.38    5
  -2   -3    0   239.34    12.78    2
  -2   -3    0   246.90     9.81    1
  -2   -3    0   228.39     9.69    1
   5   -2    0   221.72     9.55    1
  -5    2    0   231.90     9.97    1
   3   -5    0   225.48    13.21    1
  -3   -2    0   226.55    13.25    6
   2   -5    0   224.00    12.39    1
  -3   -2    0   219.01    12.55    5
  -5    3    0   232.00    10.99    4
  -5    3    0   240.46    11.10    1
  -3   -2    0   226.67    12.15    3
  -3   -2    0   227.28    12.69    2
  -5    3    0   232.27    10.93    5
   1   -5    0  3941.97   134.11    6
  -4   -1    0  3616.17   130.98    2
  -4   -1    0  3845.26   129.83    5
   1   -5    0  3889.45   129.15    1
  -5    4    0  4009.16   128.84    1
  -4   -1    0  3857.12   136.86    6
   1   -5    0  3965.36   125.12    5
  -5    4    0  3824.21   134.78    4
  -4   -1    0  3819.53   133.27    3
  -5    0    0   450.53    20.84    2
  -5    0    0   436.97    21.00    3
   0   -5    0   445.82    17.59    5
   0   -5    0   427.05    19.22    6
   0   -5    0   456.83    19.19    1
  -5    0    0   424.54    20.21    5
  -5    5    0   438.68    19.98    1
   5   -5    0   435.72    20.28    1
  -1   -5    0   282.29    15.70    2
  -6    1    0   268.00    15.61    3
   5   -6    0   277.06    15.84    1
  -1   -5    0   283.05    13.50    1
  -1   -5    0   253.27    14.69    6
  -6    1    0   279.77    15.91    5
  -1   -5    0   295.80    14.08    5
  -6    2    0   155.65    10.43    4
  -2   -4    0   158.35    11.27    2
  -2   -4    0   152.67    10.08    5
  -6    2    0   144.21     9.77    5
  -2   -4    0   165.07    11.19    6
  -2   -4    0   162.59     8.10    1
   4   -6    0   153.47    11.13    1
  -6    2    0   156.85    11.57    3
   6   -2    0   151.35     7.06    1
  -6    3    0  3052.74   108.89    4
  -3   -3    0  3065.73   104.49    5
  -6    3    0  3107.09   102.92    5
  -3   -3    0  3016.98   110.15    6
  -3   -3    0  2857.27   105.79    2
   6   -3    0  3244.22   102.03    1
   3   -6    0  3013.43   105.37    1
  -6    3    0  3130.71   108.14    3
   2   -6    0   157.42    10.86    1
  -6    4    0   162.96     8.94    4
  -6    4    0   162.51    11.07    3
   6   -4    0   157.84     9.82    1
  -4   -2    0   147.60    11.88    6
  -4   -2    0   154.38    11.30    2
  -4   -2    0   193.70    11.86    5
  -4   -2    0   157.45    11.49    3
  -5   -1    0   299.39    16.31    2
   1   -6    0   289.12    14.38    6
   6   -5    0   270.40    15.28    1
   1   -6    0   298.47    15.37    1
  -5   -1    0   275.43    16.55    5
  -6    5    0   286.96    12.91    4
  -5   -1    0   301.60    16.92    3
   0   -6    0  3456.45   116.28    5
   0   -6    0  3554.16   124.83    6
  -6    0    0  3542.78   121.31    5
   0   -6    0  3505.48   119.06    1
   6   -6    0  3587.01   121.40    1
  -1   -6    0    98.51     9.71    6
  -1   -6    0   102.55     8.29    5
  -7    1    0    92.52    10.09    3
  -7    1    0    95.86    11.16    5
  -1   -6    0    89.66    10.97    2
   6   -7    0    94.96    11.88    1
  -1   -6    0   108.69     8.43    1
  -7    2    0  2230.75    82.57    3
  -7    2    0  2190.97    78.73    5
  -2   -5    0  2233.37    75.01    1
  -2   -5    0  2327.67    83.26    6
   5   -7    0  2270.33    81.14    1
  -2   -5    0  2171.25    81.16    2
  -2   -5    0  2182.07    77.81    5
   7   -3    0   280.53    12.15    1
  -3   -4    0   269.92    16.65    2
  -7    3    0   257.83    16.22    3
  -7    3    0   276.05    15.27    5
  -7    3    0   290.87    14.99    4
  -3   -4    0   306.67    16.68    5
   4   -7    0   283.06    17.88    1
  -3   -4    0   273.01    16.95    6
   7   -4    0   263.97    13.67    1
  -7    4    0   278.51    16.96    3
  -4   -3    0   279.16    16.87    2
   3   -7    0   284.68    17.10    1
  -4   -3    0   276.64    16.95    6
  -4   -3    0   258.90    15.88    5
  -7    4    0   302.79    14.13    4
  -5   -2    0  2110.61    80.86    2
   2   -7    0  2253.53    80.19    6
  -7    5    0  2266.19    82.22    3
  -7    5    0  2274.23    79.81    4
   7   -5    0  2234.09    78.30    1
   2   -7    0  2202.76    79.72    1
  -5   -2    0  2301.71    80.78    5
   7   -6    0   100.92    10.78    1
  -6   -1    0    88.58    11.54    2
   1   -7    0    90.93     8.47    6
   1   -7    0   111.65    10.49    1
  -6   -1    0   109.55    12.08    5
  -6   -1    0   115.14    11.60    3
  -7    0    0    68.77     9.24    3
   0   -7    0    68.46     8.68    6
   7   -7    0    81.33    11.13    1
  -7    0    0    60.01    14.84    5
   0   -7    0    87.55    10.24    2
  -1   -7    0  1320.18    52.48    6
  -8    1    0  1369.61    55.18    3
   7   -8    0  1366.98    53.81    1
  -1   -7    0  1266.94    53.71    2
  -2   -6    0    61.30     9.66    6
  -2   -6    0    89.50     9.67    5
  -8    2    0    85.38    11.38    3
  -2   -6    0    94.41    11.86    2
  -8    3    0   104.29    10.88    5
  -3   -5    0   125.06    12.07    6
  -3   -5    0   118.46    11.15    5
  -8    3    0    97.78    12.33    3
  -3   -5    0   122.32    12.28    2
  -4   -4    0  2325.87    82.00    5
  -8    4    0  2285.01    84.98    3
  -4   -4    0  2192.82    83.32    2
   8   -5    0   120.64     9.66    1
  -8    5    0   104.29    12.65    3
  -5   -3    0   113.63    12.58    2
  -5   -3    0   136.69    13.52    5
   8   -6    0    93.94    10.05    1
  -6   -2    0    81.87    11.28    2
  -8    6    0    74.34    10.91    3
   8   -7    0  1389.07    53.22    1
  -8    7    0  1318.49    53.93    3
  -7   -1    0  1335.95    55.53    3
  -8    0    0   106.41    14.52    3
   0   -8    0   105.71    14.12    2
  -8    8    0    84.90    12.67    3
  -1   -8    0   110.34    14.89    2
  -9    1    0    96.59    14.98    3
  -9    2    0   140.45    16.33    3
  -2   -7    0   117.63    15.30    2
  -3   -6    0  1146.18    48.76    2
  -9    3    0  1132.54    48.69    3
  -9    4    0    91.08    12.19    3
  -4   -5    0    66.08    11.79    2
   5   -9    0    65.91    10.50    1
  -5   -4    0    43.47    11.44    2
  -9    5    0    40.02    11.48    3
  -9    6    0  1198.85    49.85    3
  -6   -3    0  1117.78    48.70    2
   3   -9    0  1187.19    48.29    1
  -9    7    0    96.77    13.65    3
   1   -9    0    97.55    14.65    2
  -9    8    0   114.18    15.24    3
  -3   -7    0    55.11    14.83    2
  -4   -6    0    50.82    14.25    2
 -10    4    0    87.88    16.09    3
  -5   -5    0   813.82    37.92    2
 -10    5    0   795.71    38.75    3
  -6   -4    0    42.50    13.88    2
 -10    6    0    64.59    13.63    3
 -10    7    0    50.07    15.09    3
   0    1   -1  3028.90    99.07    3
  -1    0   -1  3002.42    98.00    2
   1    0    1  2986.22   101.64    6
   1    0    1  2935.52    97.89    2
   1    0    1  2975.06    99.49    3
   1    0    1  2947.95    96.29    5
   1    0    1  3005.75   103.16    4
   0   -1    1  2986.90    96.28    1
  -1    0   -1  3172.70    96.53    5
  -1    0   -1  2818.36    99.50    3
   1   -1   -1  2879.23    96.28    1
  -1    0   -1  2962.27   103.20    4
  -1    1    1  3028.95    96.46    1
  -1    0   -1  3023.31   101.74    6
  -1    0    1  2708.27    89.96    1
   0   -1   -1  2854.82    96.88    4
  -1    0    1  2640.48    91.81    2
   0    1    1  2624.49    89.98    5
  -1    0    1  2834.93    93.51    3
   0    1    1  2847.19    96.79    4
   1    0   -1  2843.22    95.47    6
   0   -1   -1  2655.74    90.26    1
   1   -1    1  2935.38    90.51    1
   0   -1   -1  2894.16    90.08    5
   0    1    1  2769.36    90.37    1
   1    0   -1  2656.34    91.74    2
   1   -1    1  3132.36    90.76    1
  -1   -1   -1     3.00     2.52    4
  -1   -1   -1    -3.61     0.75    1
   1    1    1    -1.61     1.37    3
  -1   -1   -1     5.80     4.32    2
   1    1    1    -3.15     1.89    4
   1    1    1     0.01     1.64    5
   1   -2    1    -0.75     1.63    1
   2   -1   -1    -2.16     1.19    1
  -2    1    1    -1.62     1.25    4
  -1   -1   -1    -2.50     1.76    6
   1   -3    1  2878.26    96.64    1
  -2   -1   -1  2881.57   103.51    4
   3   -2   -1  2877.23    95.44    1
  -2   -1   -1  2872.40    97.93    2
   2    1    1  2976.68   101.53    6
   1   -3    1  3080.90    94.32    5
   2    1    1  2704.42   102.69    4
  -2   -1   -1  2991.40    96.76    5
  -2   -1   -1  3001.76   101.93    6
  -3    2    1  2957.11   101.30    4
  -2   -1   -1  2938.75    99.52    3
  -3    2    1  2896.91    95.29    5
   1   -3    1  2809.98    96.02    1
  -3    2    1  3016.50    95.97    1
   2    0    1   907.39    30.90    2
   0    2   -1   847.43    30.69    3
   2    0    1   884.56    31.27    3
   2    0    1   919.48    30.68    5
  -2    0   -1   854.11    32.38    6
   2   -2   -1   791.39    30.17    1
  -2    0   -1   837.91    31.02    2
  -2    0   -1   831.13    32.60    4
   0   -2    1   948.82    31.46    6
   0   -2    1   918.93    30.45    1
   0   -2    1   932.24    29.98    5
  -2    2    1   907.69    30.77    1
  -2    0   -1   839.46    30.75    5
  -2    2    1   934.63    29.14    5
   0   -2    1   880.50    30.12    1
  -2    0   -1   833.68    31.44    3
   2    0    1   905.41    32.24    6
   2    0    1   931.45    32.54    4
   1    1   -1    -3.24     1.48    3
  -2    1   -1    -0.51     1.99    3
  -2    1   -1    -2.63     1.20    1
  -1   -1    1    -1.98     1.14    1
   2   -1    1     1.67     1.78    6
  -2    1   -1     1.42     1.85    4
   1    1   -1    -2.17     1.40    4
  -2    1   -1     0.28     1.75    5
   2   -1    1    -1.79     1.14    5
   1    1   -1    -4.83     1.52    6
   0   -2   -1   857.12    29.77    5
  -2    0    1   909.10    31.02    2
   0    2    1   921.11    30.38    1
  -2    0    1   889.32    31.52    3
  -2    2   -1   864.99    30.65    1
   0   -2   -1   862.03    30.05    1
   0    2    1   922.85    29.76    5
  -2    0    1   924.12    30.91    5
  -2    0    1   948.99    29.16    1
   2   -2    1   894.35    30.41    1
   2    0   -1   834.63    32.17    4
   0    2    1   891.07    32.54    4
   2    0   -1   808.53    28.98    1
   2    0   -1   838.18    32.12    6
   2    0   -1   823.19    30.61    2
   2   -2    1   920.30    29.29    5
  -2    0    1   935.78    32.70    4
  -2    3   -1  2977.74    96.33    1
  -1   -2   -1  2838.88    94.28    1
   1    2    1  2792.11   102.35    4
   3   -1   -1  2917.46   101.23    4
   1    2    1  2883.49    95.23    5
  -3    1    1  2890.23   101.55    4
  -3    1    1  2850.47    95.55    5
   3   -1   -1  2910.00    94.12    1
  -1   -2   -1  3053.69   101.09    6
   3   -1   -1  2783.66    96.85    2
   1    2    1  2906.21    98.52    3
  -1   -2   -1  2991.26    94.50    1
  -3    1    1  2882.27    94.34    1
   2   -3    1  2957.37    96.41    1
  -1   -2   -1  2948.89    95.64    5
  -1   -2   -1  2923.15    97.52    2
  -3    1    1  2854.35    99.03    3
  -4    2    1    22.05     3.26    1
   2   -4    1    18.47     3.99    1
  -4    2    1    24.28     3.96    5
  -2   -2   -1    36.94     7.70    6
  -4    2    1    19.25     2.93    4
  -2   -2   -1    16.75     3.82    5
  -5    3    1   779.69    30.36    1
  -3   -2   -1   851.90    32.76    2
  -3   -2   -1   857.59    32.89    3
  -3   -2   -1   878.37    32.63    5
  -3   -2   -1   845.51    34.23    6
  -5    3    1   822.94    31.28    4
   2   -5    1   805.31    32.42    1
  -5    3    1   813.37    30.36    5
   1   -4    1  1464.51    48.28    5
  -4    3    1  1478.23    50.65    1
  -3   -1   -1  1450.57    52.00    2
  -3   -1   -1  1507.28    54.51    6
   1   -4    1  1372.51    50.96    1
  -3   -1   -1  1520.27    51.75    5
  -3   -1   -1  1412.38    52.49    3
  -4    3    1  1462.01    51.82    4
  -4    3    1  1461.88    49.08    5
  -3   -1   -1  1463.81    55.01    4
  -3    0   -1    59.24     5.11    5
  -3    0   -1    63.34    10.41    3
   0   -3    1    59.53     4.23    5
   0   -3    1    59.77     4.68    1
   0   -3    1    60.44     4.44    6
  -3    0   -1    63.80     9.45    6
  -3    3    1    61.91     3.19    5
   0    3   -1    59.93     4.43    3
   0   -3    1    67.31     5.00    1
  -3    3    1    76.82     5.82    1
  -3    0   -1    58.73     5.24    4
   3   -1    1  2921.18   101.92    6
   3   -1    1  3066.42    95.27    1
  -1   -2    1  2884.72    95.58    1
  -1   -2    1  2993.32    95.79    1
  -1   -2    1  2926.87    96.67    5
  -3    1   -1  2988.39    96.88    5
  -3    1   -1  2912.54   100.05    3
  -1   -2    1  2898.86   101.64    6
   3   -1    1  2948.72    96.52    5
  -2    3    1  2859.35    97.30    1
   1    2   -1  2956.38    99.30    3
  -3    1   -1  2959.52   103.22    4
   3   -1    1  2872.85    94.90    1
   3   -2    1  2778.86    93.96    1
   2    1   -1  2959.89    99.91    6
  -2   -1    1  2933.60    95.32    5
   3   -2    1  2941.37    99.56    6
  -2   -1    1  2906.15   100.30    6
  -2   -1    1  2738.34    92.80    1
  -3    2   -1  2969.85    93.96    5
   1   -3   -1  2712.28    94.59    1
  -3    2   -1  2998.56    94.49    1
   3   -2    1  2908.03    93.86    5
   2    1   -1  2900.16   101.43    4
  -2   -1    1  2885.47    97.88    3
  -1    3    1  2752.94    95.02    1
   2    1   -1  2892.54    97.56    3
   3    0   -1    59.19     2.88    1
   0    3    1    60.06     4.64    1
   0   -3   -1    57.48     4.49    1
  -3    0    1    63.47     5.16    4
   0   -3   -1    63.65     4.06    5
   3    0   -1    63.13     5.03    4
  -3    0    1    63.13     3.03    1
  -3    0    1    59.90     5.09    5
  -3    3   -1    66.62     5.03    1
   3   -3    1    61.15     3.28    5
  -3    0    1    59.10    13.59    3
  -4    1    1  1425.01    53.25    4
  -4    1    1  1399.27    50.57    5
  -4    1    1  1421.71    52.39    3
   3   -4    1  1437.29    51.50    1
  -1   -3   -1  1431.37    48.78    1
  -1   -3   -1  1480.09    49.09    1
  -1   -3   -1  1518.81    50.21    5
   4   -1   -1  1469.31    47.85    1
  -4    1    1  1420.63    48.07    1
  -1   -3   -1  1494.55    53.22    6
  -5    2    1   800.56    32.43    3
   3   -5    1   758.01    32.05    1
  -5    2    1   816.61    31.87    4
  -2   -3   -1   808.79    28.26    1
  -2   -3   -1   886.35    33.40    6
   5   -2   -1   819.05    28.62    1
  -2   -3   -1   826.13    32.33    2
  -2   -3   -1   868.47    31.67    5
  -2   -3   -1   847.34    28.41    1
  -5    2    1   805.68    29.01    1
  -5    2    1   785.07    30.86    5
  -6    3    1    14.44     5.82    5
  -3   -3   -1    24.72     6.74    5
  -6    3    1    31.33     6.99    3
  -3   -3   -1    16.64     7.73    6
  -6    3    1    13.80     4.03    1
  -7    4    1   790.99    30.68    4
   3   -7    1   768.70    33.83    1
   3   -7    1   766.76    30.21    6
  -4   -3   -1   772.39    33.17    5
   7   -4   -1   800.08    30.61    1
  -7    4    1   786.16    34.16    3
  -4   -3   -1   827.32    34.37    2
  -7    4    1   777.53    30.39    5
  -4   -3   -1   793.41    35.28    6
   2   -6    1   518.54    21.11    6
  -6    4    1   512.62    20.37    5
  -6    4    1   519.49    21.80    1
  -4   -2   -1   511.48    23.39    5
  -4   -2   -1   518.31    23.80    2
  -4   -2   -1   528.80    24.82    6
  -6    4    1   522.04    20.63    4
   2   -6    1   522.58    23.42    1
  -4   -1   -1    33.15     7.10    5
  -5    4    1    19.38     2.73    4
  -5    4    1    24.95     2.95    5
   1   -5    1    32.43     8.91    1
   1   -5    1    25.37     3.70    6
  -4   -1   -1    20.29     4.84    3
   1   -5    1    23.79     2.70    5
  -5    4    1    30.19    16.20    1
  -4    0   -1   684.42    28.87    6
  -4    0   -1   676.26    27.76    3
  -4    0   -1   671.71    27.32    2
  -4    0   -1   659.47    28.50    4
   0   -4    1   670.10    25.87    1
   0   -4    1   743.83    26.89    6
  -4    4    1   699.45    27.00    1
  -4    0   -1   681.01    27.26    5
   0   -4    1   692.27    25.11    5
  -4    1   -1  1496.28    53.86    4
  -3    4    1  1416.23    51.06    1
   4   -1    1  1388.70    47.23    1
  -4    1   -1  1536.50    51.12    5
  -1   -3    1  1417.14    52.49    6
  -4    1   -1  1491.40    52.64    3
  -1   -3    1  1393.94    48.93    1
  -1   -3    1  1456.45    50.12    5
   4   -1    1  1456.46    47.50    1
  -1   -3    1  1441.38    49.20    1
  -4    2   -1    25.57     4.27    5
  -2   -2    1    34.15     5.31    5
  -2   -2    1    31.62     5.25    6
  -2    4    1    31.18     5.20    1
  -3   -1    1  1427.47    51.13    2
  -3   -1    1  1496.70    51.19    5
  -3   -1    1  1393.61    53.40    6
  -3   -1    1  1435.62    51.90    3
  -1    4    1  1427.08    50.41    1
  -4    3   -1  1459.56    49.89    1
   0   -4   -1   682.39    27.53    6
  -4    0    1   737.00    27.86    5
   0   -4   -1   684.54    25.12    5
  -4    0    1   687.07    28.01    3
  -4    0    1   689.48    27.39    2
   0   -4   -1   680.71    26.28    1
   4   -4    1   717.66    27.68    1
  -5    1    1    33.73     6.27    5
  -5    1    1    23.32     2.22    1
  -1   -4   -1    30.10     4.59    5
  -1   -4   -1    24.79     4.36    6
  -2   -4   -1   523.82    19.76    1
   6   -2   -1   545.49    19.60    1
  -2   -4   -1   519.38    22.58    5
   4   -6    1   528.64    24.15    1
  -6    2    1   529.60    22.96    5
  -6    2    1   518.78    24.26    3
  -2   -4   -1   512.07    24.05    6
  -2   -4   -1   529.55    24.01    2
   4   -7    1   737.62    33.69    1
  -7    3    1   765.71    33.91    3
  -3   -4   -1   782.31    33.72    2
  -3   -4   -1   828.96    32.87    5
   7   -3   -1   829.38    28.93    1
  -7    3    1   763.40    31.35    5
  -3   -4   -1   757.88    34.39    6
  -8    4    1    49.18    11.31    3
  -9    5    1   209.27    17.83    3
  -5   -4   -1   203.08    17.01    2
  -8    5    1   379.30    22.50    3
  -5   -3   -1   452.74    22.88    5
   8   -5   -1   383.31    19.07    1
  -5   -3   -1   403.56    22.56    2
   7   -5   -1    15.66     8.11    1
   2   -7    1    39.75     8.78    1
  -5   -2   -1    21.16     7.41    5
  -7    5    1    32.30     8.43    3
   2   -7    1    29.35     5.00    6
  -6    5    1   836.89    33.43    1
   1   -6    1   852.72    32.68    6
  -5   -1   -1   866.68    34.89    5
   1   -6    1   828.84    28.99    5
   1   -6    1   800.25    33.23    1
  -5   -1   -1   867.26    35.55    3
  -6    5    1   856.91    30.96    4
  -5   -1   -1   805.53    34.34    2
   0   -5    1  1218.89    42.25    5
  -5    0   -1  1242.56    46.78    3
   0   -5    1  1166.84    44.96    6
  -5    0   -1  1233.86    48.18    4
   0   -5    1  1171.50    43.75    1
  -5    5    1  1196.94    44.97    1
  -5    0   -1  1205.81    45.31    5
  -5    0   -1  1200.76    45.86    2
  -1   -4    1    20.31     4.53    1
  -1   -4    1    24.27     4.32    6
  -5    1   -1    41.20     7.25    3
  -4    5    1    35.97     6.57    1
  -5    1   -1    31.46     8.00    4
  -1   -4    1    28.01     4.22    5
  -5    1   -1    37.13     6.43    5
  -3    5    1   804.91    31.88    1
  -2   -3    1   794.22    28.51    1
  -2   -3    1   811.31    31.23    5
  -5    2   -1   850.60    32.50    4
  -2   -3    1   829.01    28.56    1
   5   -2    1   772.43    28.00    1
  -5    2   -1   848.40    30.92    5
   5   -2    1   827.57    28.59    1
  -5    2   -1   816.40    32.33    3
  -2   -3    1   784.66    31.68    2
  -2   -3    1   811.09    32.66    6
  -3   -2    1   784.31    31.85    2
   5   -3    1   803.21    30.06    1
  -5    3   -1   841.10    32.35    3
  -5    3   -1   831.04    31.76    4
  -2    5    1   794.97    31.83    1
  -3   -2    1   830.07    27.40    1
  -3   -2    1   808.79    27.40    1
  -3   -2    1   837.01    32.13    5
  -3   -2    1   818.28    32.11    3
  -3   -2    1   791.81    33.17    6
  -5    3   -1   851.36    30.06    5
  -4   -1    1    40.48     6.63    3
  -4   -1    1    44.68     7.30    5
  -5    4   -1    31.29     4.37    4
   5   -4    1    34.31     5.49    1
   1   -5   -1    40.61     7.42    1
   0   -5   -1  1197.65    45.44    6
  -5    0    1  1134.31    44.62    5
   0   -5   -1  1187.05    43.34    1
   0   -5   -1  1242.60    41.65    5
   5   -5    1  1167.98    44.71    1
  -5    0    1  1194.15    45.00    2
  -5    0    1  1217.20    46.00    3
  -1   -5   -1   851.15    35.10    2
  -6    1    1   801.15    34.99    3
  -6    1    1   781.89    33.80    5
   5   -6    1   881.76    35.32    1
  -1   -5   -1   863.76    32.03    5
  -1   -5   -1   863.09    34.94    6
  -1   -5   -1   855.29    31.57    1
  -2   -5   -1    33.54     7.30    5
  -7    2    1    43.18     8.51    5
   5   -7    1    43.31    10.10    1
  -7    2    1    39.83     9.56    3
  -2   -5   -1    26.89     7.84    6
  -3   -5   -1   429.06    23.11    2
  -3   -5   -1   405.92    21.07    5
  -3   -5   -1   403.58    22.90    6
  -8    3    1   414.81    23.47    3
  -8    3    1   412.38    20.78    5
  -4   -5   -1   229.72    17.91    2
  -9    4    1   236.20    18.25    3
   5  -10    1    24.90    10.86    1
  -5   -5   -1     8.77    11.33    2
 -10    6    1   235.82    19.73    3
  -6   -4   -1   166.37    18.49    2
  -9    6    1    29.05    11.19    3
  -6   -2   -1   284.64    17.74    2
  -8    6    1   244.62    17.28    3
   8   -6   -1   300.99    16.77    1
  -6   -1   -1   414.88    22.09    2
  -6   -1   -1   398.61    21.37    3
   1   -7    1   345.16    17.55    6
  -6   -1   -1   398.52    21.15    5
   7   -6   -1   414.25    20.97    1
   1   -7    1   381.74    19.89    1
   0   -6    1     4.98     4.74    6
  -6    0   -1    33.45     9.03    5
   0   -6    1    13.95     5.49    1
   6   -6   -1    16.67    10.35    1
  -1   -5    1   832.60    31.69    1
  -1   -5    1   828.45    34.12    6
   5   -6   -1   861.45    35.11    1
  -1   -5    1   853.53    32.42    5
  -1   -5    1   839.80    34.74    2
  -6    1   -1   860.50    35.81    3
  -6    1   -1   870.03    34.61    5
  -6    1   -1   860.02    36.00    4
  -5    6    1   821.65    34.39    1
   4   -6   -1   530.82    23.98    1
  -6    2   -1   499.05    22.35    5
  -2   -4    1   521.95    23.59    6
  -2   -4    1   507.07    23.23    2
  -2   -4    1   517.09    19.76    1
  -6    2   -1   516.99    23.29    4
  -2   -4    1   525.34    22.61    5
  -4    6    1   519.46    23.48    1
   6   -2    1   519.71    18.24    1
  -6    2   -1   491.69    23.51    3
  -6    3   -1    20.09     5.22    4
  -6    3   -1    20.88     5.06    5
  -3   -3    1    12.07     2.62    1
  -6    3   -1    27.66     6.39    3
   3   -6   -1    10.42     5.19    1
  -3   -3    1    13.51     6.01    6
  -3   -3    1    16.02     6.34    5
  -4   -2    1   514.90    23.52    3
   6   -4    1   503.51    21.43    1
  -4   -2    1   524.03    23.30    2
  -6    4   -1   515.10    23.15    3
  -4   -2    1   496.72    23.04    5
  -6    4   -1   516.73    21.46    4
   2   -6   -1   500.22    22.88    1
   1   -6   -1   862.84    33.86    1
  -5   -1    1   825.99    34.50    2
  -6    5   -1   912.80    33.08    4
  -5   -1    1   818.51    34.68    5
   1   -6   -1   879.20    34.16    6
   6   -5    1   843.76    33.93    1
  -5   -1    1   805.11    35.02    3
   6   -6    1    36.75    10.39    1
  -6    0    1    47.39     9.48    3
  -6    0    1    34.85     9.51    5
   0   -6   -1    26.83     9.58    1
   0   -6   -1    18.20     6.40    6
  -1   -6   -1   372.91    19.86    6
  -1   -6   -1   381.45    20.59    2
   6   -7    1   376.02    20.46    1
  -1   -6   -1   391.03    17.49    1
  -7    1    1   368.06    20.58    3
  -7    1    1   349.63    19.39    5
  -8    2    1   299.01    19.97    3
  -2   -6   -1   282.17    18.91    2
  -2   -6   -1   288.87    17.33    6
   6   -9    1    10.60     9.13    1
  -3   -6   -1     5.86     8.70    6
  -4   -6   -1   206.03    19.05    2
 -10    4    1   209.75    19.57    3
 -10    7    1   198.28    20.28    3
  -9    7    1   368.09    23.11    3
   9   -7   -1   363.30    20.90    1
   2   -9    1   389.37    22.16    1
  -8    7    1     9.34     9.90    3
   8   -7   -1    14.01     9.63    1
   1   -8    1     5.39     9.12    1
  -7    0   -1   335.80    19.42    3
   7   -7   -1   312.35    19.20    1
  -7    0   -1   279.48    18.77    5
   0   -7    1   281.92    16.11    1
   0   -7    1   305.52    18.58    2
  -1   -6    1   375.94    17.54    5
  -7    1   -1   376.07    20.76    3
  -7    1   -1   400.54    20.97    5
  -1   -6    1   379.55    17.70    1
  -1   -6    1   343.68    18.73    6
  -1   -6    1   372.54    20.85    2
   6   -7   -1   394.97    21.76    1
  -7    2   -1    20.80     6.88    3
  -7    2   -1    24.74     7.78    4
  -2   -5    1    34.22     7.12    6
  -2   -5    1    42.70     7.59    5
   5   -7   -1    47.57    10.81    1
  -2   -5    1    24.75     8.53    1
  -7    2   -1    32.82     8.23    5
  -7    3   -1   739.90    30.67    5
  -3   -4    1   784.51    32.29    5
   4   -7   -1   768.76    33.23    1
   7   -3    1   780.74    27.33    1
  -7    3   -1   771.32    33.46    3
  -3   -4    1   735.69    32.54    2
  -7    3   -1   778.20    31.96    4
  -3   -4    1   726.15    33.24    6
  -3   -4    1   766.25    26.68    1
   7   -4    1   789.99    29.94    1
   3   -7   -1   802.67    34.08    1
  -4   -3    1   767.26    33.20    5
  -7    4   -1   726.06    33.12    3
  -7    4   -1   815.26    31.82    4
  -4   -3    1   774.81    33.46    2
  -5   -2    1    46.16    10.95    5
   2   -7   -1    36.04     8.73    1
   2   -7   -1    26.60     5.86    6
  -7    5   -1    30.63     8.31    3
   7   -5    1    35.11     8.06    1
  -7    5   -1    33.44     5.31    4
  -6   -1    1   388.54    20.58    2
  -6   -1    1   372.67    21.43    3
  -7    6   -1   406.98    20.83    3
   1   -7   -1   382.26    19.79    1
   1   -7   -1   396.64    19.26    6
   7   -6    1   359.64    19.85    1
   7   -7    1   272.28    17.98    1
  -7    0    1   278.25    18.85    3
   0   -7   -1   342.16    16.79    1
   0   -7   -1   296.60    16.93    6
   0   -7   -1   325.35    20.04    2
  -1   -7   -1     8.81     8.00    6
  -9    2    1   372.38    23.97    3
  -2   -7   -1   369.53    23.47    2
  -3   -7   -1   209.99    19.40    2
  -9    8    1   258.72    20.22    3
   1   -9    1   325.91    21.76    2
  -8    0   -1   283.30    20.86    3
   0   -8    1   274.97    20.10    2
  -2   -6    1   276.35    17.22    6
  -8    2   -1   292.33    17.63    5
  -8    2   -1   292.13    18.73    3
   6   -8   -1   291.35    19.22    1
  -2   -6    1   320.39    19.53    2
  -2   -6    1   304.95    16.76    5
  -8    3   -1   453.88    23.93    3
  -3   -5    1   414.28    21.03    5
  -3   -5    1   409.73    22.34    2
  -3   -5    1   389.93    21.64    6
   5   -8   -1   400.64    22.72    1
  -8    4   -1     8.93     9.88    3
  -4   -4    1     5.05    13.22    5
   8   -5    1   394.61    18.67    1
  -8    5   -1   404.85    22.24    3
  -5   -3    1   387.93    21.95    2
   8   -6    1   269.56    15.87    1
  -6   -2    1   281.76    18.55    2
  -8    6   -1   298.94    18.43    3
   8   -7    1     1.20     7.85    1
   0   -8   -1   324.21    18.02    1
  -8    8   -1   286.66    18.59    3
  -8    0    1   292.64    19.54    3
   0   -8   -1   282.37    20.06    2
  -1   -8   -1   319.22    22.65    2
  -9    1    1   322.48    22.19    3
  -1   -8    1   333.50    21.81    2
  -9    1   -1   308.37    22.92    3
  -2   -7    1   364.14    23.27    2
  -9    2   -1   339.05    22.46    3
  -3   -6    1    10.02    10.28    5
  -9    4   -1   210.72    17.23    3
  -4   -5    1   225.57    17.66    2
  -5   -4    1   219.55    17.44    2
  -9    5   -1   218.73    17.60    3
  -9    6   -1     9.68    10.81    3
  -6   -3    1    31.48    10.81    2
  -9    7   -1   404.00    23.71    3
   1   -9   -1   304.70    22.10    2
   9   -8    1   259.50    19.03    1
  -9    8   -1   295.19    20.04    3
   7  -10   -1   210.78    18.15    1
  -3   -7    1   216.67    18.76    2
   6  -10   -1   199.13    17.55    1
  -4   -6    1   201.27    18.98    2
 -10    4   -1   225.90    20.50    3
 -10    5   -1    -4.49    12.67    3
  -5   -5    1     3.13     8.94    2
  -6   -4    1   225.26    17.54    5
 -10    6   -1   251.21    19.82    3
  -6   -4    1   181.63    18.60    2
 -10    7   -1   194.62    19.62    3
   1    0    2  2305.98    73.81    5
  -1    1    2  2379.58    73.98    1
   1   -1   -2  2119.33    73.73    1
   0    1   -2  2109.78    73.66    1
   1    0    2  2331.52    77.90    6
  -1    0   -2  2173.59    79.17    4
  -1    0   -2  2190.42    77.91    6
  -1    0   -2  2187.64    75.03    2
   1    0    2  2342.88    76.21    3
  -1    0   -2  2149.37    76.21    3
   1    0    2  2348.32    75.01    2
   1    0    2  2508.48    73.14    1
   0   -1    2  2379.54    73.94    1
   0   -1   -2  2215.22    78.28    4
  -1    1   -2  2212.21    76.50    6
   0    1    2  2344.09    78.26    4
   1    0   -2  2039.08    73.91    2
   0    1    2  2347.45    73.15    1
  -1    1   -2  2120.98    73.09    1
   1   -1    2  2357.11    73.36    1
  -1    0    2  2374.43    74.11    2
  -1    0    2  2333.59    72.99    1
   1    0   -2  2156.95    72.85    1
   0    1    2  2279.61    72.81    5
  -1   -1   -2  4389.01   154.10    4
   1    1    2  4635.85   142.54    1
  -1   -1   -2  4358.11   151.69    6
   1   -2    2  4619.32   144.15    1
   2   -1   -2  4288.93   143.04    1
   1    1    2  4470.78   143.45    5
  -2    1    2  4459.62   143.27    1
  -1   -1   -2  4328.92   146.05    2
  -1   -1   -2  4547.93   143.71    5
   1    1    2  4359.46   153.80    4
   1    1    2  4351.32   148.34    3
  -2   -1   -2   853.63    32.96    3
  -3    2    2   952.53    31.72    1
  -3    2    2   979.22    32.06    4
  -3    2    2   961.04    31.14    5
  -2   -1   -2   860.34    32.14    5
  -2   -1   -2   858.20    34.50    4
  -2   -1   -2   861.03    33.96    6
   1   -3    2   932.44    32.40    1
   3   -2   -2   846.91    31.03    1
   2   -2   -2   606.59    20.39    1
   2    0    2   489.44    20.52    3
   0    2   -2   596.76    20.20    1
   2    0    2   498.37    20.17    5
  -2    0   -2   623.90    21.06    2
   0   -2    2   508.91    20.09    1
  -2    0   -2   623.81    22.01    6
   2    0    2   517.08    20.42    2
  -2    0   -2   626.87    22.26    4
  -2    0   -2   628.43    20.96    5
   0    2   -2   625.09    20.09    3
  -2    0   -2   629.78    21.33    3
   0   -2    2   512.65    20.25    6
  -2    2    2   499.03    20.27    1
   2    0    2   513.20    21.48    4
   2    0    2   519.83    21.35    6
  -1   -1    2  4294.25   148.29    3
  -1    2    2  4529.22   153.27    4
  -1   -1    2  4523.69   151.71    6
  -1    2    2  4614.29   144.42    1
   2   -1    2  4534.57   143.66    5
  -2    1   -2  4290.50   143.62    5
  -2    1   -2  4390.80   148.64    3
  -1   -1    2  4704.95   143.41    1
   2   -1    2  4589.51   151.67    6
   1    1   -2  4404.92   151.42    6
   1   -2   -2  4268.82   143.99    1
  -1   -1    2  4219.17   146.02    2
   2   -1    2  4387.96   146.29    2
  -2    1   -2  4537.22   151.75    6
   2   -2    2   501.20    19.31    1
  -2    0    2   519.28    19.60    2
   2   -2    2   489.23    19.59    1
   0    2    2   511.18    18.77    5
  -2    0    2   517.44    18.50    1
   2    0   -2   626.38    20.99    6
  -2    0    2   494.97    20.01    3
   2   -2    2   514.36    19.61    6
   2    0   -2   612.82    19.72    2
   2    0   -2   609.54    18.61    1
   0    2    2   525.22    19.34    1
   0    2    2   497.99    20.59    4
   2   -2    2   505.82    18.43    5
   0   -2   -2   594.23    19.03    5
   0   -2   -2   600.33    19.34    1
  -1   -2   -2   844.45    33.72    6
   3   -1   -2   868.05    32.07    2
  -1   -2   -2   855.86    30.49    1
   1    2    2   982.36    30.93    1
   2   -3    2   980.09    33.02    1
  -3    1    2   944.07    32.18    5
  -3    1    2   948.77    33.38    4
   3   -1   -2   875.02    30.66    1
  -3    1    2   954.10    31.04    1
   3   -1   -2   927.61    32.95    4
  -1   -2   -2   880.80    32.80    2
   1    2    2   939.35    31.70    5
  -1   -2   -2   845.74    34.48    4
  -1   -2   -2   861.62    31.79    5
  -2   -2   -2  4481.45   143.43    5
  -4    2    2  4470.99   151.14    4
  -2   -2   -2  4394.60   140.13    1
   2   -4    2  4392.73   143.99    1
  -4    2    2  4302.89   141.95    1
  -4    2    2  4456.35   142.49    5
  -2   -2   -2  4192.73   145.55    2
  -2   -2   -2  4350.06   151.30    6
   4   -2   -2  4140.80   142.17    1
   2   -5    2   633.86    25.85    1
  -5    3    2   643.07    24.01    1
  -3   -2   -2   565.85    25.04    5
  -3   -2   -2   556.21    26.45    6
  -5    3    2   656.38    23.73    5
  -3   -2   -2   585.04    25.50    2
  -5    3    2   659.90    23.60    4
  -4    3    2   804.26    27.08    4
   1   -4    2   787.84    27.43    6
  -3   -1   -2   695.00    29.02    3
   1   -4    2   772.58    28.67    1
  -3   -1   -2   699.41    28.44    5
  -3   -1   -2   691.53    30.54    4
   1   -4    2   776.11    25.92    5
  -3   -1   -2   720.56    30.14    6
  -4    3    2   782.59    26.49    5
  -3   -1   -2   698.39    28.74    2
  -4    3    2   775.22    28.05    1
   0   -3    2  3729.69   116.06    5
  -3    3    2  3630.98   114.58    5
  -3    0   -2  3669.88   124.13    6
  -3    0   -2  3495.26   121.01    3
   0   -3    2  3577.74   116.81    1
  -3    0   -2  3539.40   125.54    4
  -3    3    2  3420.72   117.11    1
  -3    0   -2  3401.90   118.93    2
  -3    0   -2  3484.61   117.36    5
   0   -3    2  3579.85   121.88    6
   3   -1    2   933.77    30.23    1
  -3    1   -2   876.00    33.03    3
   3   -1    2   909.14    33.63    6
   1    2   -2   870.83    32.80    6
  -2    3    2   929.31    32.66    1
  -3    1   -2   872.10    32.03    5
  -3    1   -2   845.79    33.78    6
   3   -1    2   969.90    30.37    1
   3   -1    2   915.66    31.81    5
  -1   -2    2   985.63    33.55    6
  -3    1   -2   870.73    34.05    4
  -1   -2    2   955.38    31.29    1
   1    2   -2   847.45    30.96    1
   1    2   -2   839.57    32.01    3
  -1   -2    2   979.57    32.24    5
  -1    3    2   938.92    33.88    4
   3   -2    2   959.49    32.12    1
   3   -2    2   971.08    31.72    5
   1   -3   -2   831.13    32.10    1
   3   -2    2   925.60    31.67    1
  -2   -1    2   953.49    30.89    1
  -1    3    2   935.17    32.68    1
  -2   -1    2   965.64    33.37    3
   3   -2    2   937.55    33.61    6
  -2   -1    2   942.22    32.84    2
  -2   -1    2   939.23    32.93    5
   2    1   -2   858.48    33.73    6
   2    1   -2   854.13    34.30    4
   2    1   -2   851.98    32.76    3
  -1    3    2   957.33    30.37    5
  -2   -1    2   946.46    34.48    6
   2    1   -2   852.87    30.65    1
   3    0   -2  3497.07   121.77    4
  -3    0    2  3495.08   114.95    5
   3   -3    2  3584.31   112.50    5
   0   -3   -2  3307.58   113.64    1
  -3    0    2  3407.91   118.29    3
   3   -3    2  3483.64   119.33    6
  -3    0    2  3574.86   112.41    1
  -3    0    2  3270.71   115.94    2
   0   -3   -2  3566.28   113.24    5
   3   -3    2  3633.68   115.10    1
   0    3    2  3438.42   113.05    5
   0    3    2  3466.68   114.11    1
   4   -1   -2   690.15    24.84    1
  -4    1    2   770.37    27.59    5
  -4    1    2   779.82    28.82    3
   3   -4    2   770.12    28.48    1
  -1   -3   -2   670.21    25.32    1
  -1   -3   -2   696.55    25.68    1
  -4    1    2   773.76    25.29    1
   4   -1   -2   685.89    27.54    4
  -1   -3   -2   711.01    28.00    2
  -1   -3   -2   690.23    26.61    5
  -1   -3   -2   699.00    28.75    6
   3   -5    2   635.39    25.60    1
  -2   -3   -2   576.01    24.31    5
  -2   -3   -2   572.42    24.90    2
  -5    2    2   645.42    22.58    1
  -2   -3   -2   577.33    25.68    6
  -2   -3   -2   543.56    20.97    1
  -5    2    2   654.49    25.96    3
  -5    2    2   650.23    24.24    5
  -2   -3   -2   577.67    21.24    1
  -3   -3   -2  1747.48    64.81    2
  -3   -3   -2  1736.90    67.31    6
  -3   -3   -2  1825.50    64.01    5
   3   -6    2  1773.25    64.74    1
  -6    3    2  1803.90    65.95    3
  -6    3    2  1824.00    61.27    1
  -6    3    2  1776.37    62.17    5
  -7    4    2   208.24    11.78    5
  -4   -3   -2   176.29    13.97    5
  -4   -3   -2   214.98    14.97    2
   3   -7    2   206.97    14.44    1
  -7    4    2   205.97    11.78    1
  -4   -3   -2   180.75    13.73    6
  -7    4    2   206.86    14.64    3
  -6    4    2   117.82     6.06    4
  -6    4    2   114.29     7.45    5
  -6    4    2   119.52     8.85    1
  -4   -2   -2   100.59    10.32    6
  -4   -2   -2   112.07     9.51    5
  -4   -2   -2   117.90    10.07    2
   2   -6    2   126.17     9.53    1
   2   -6    2   107.03     6.55    6
  -4   -1   -2  2241.34    80.76    6
  -4   -1   -2  2154.86    76.27    5
   1   -5    2  2094.20    75.46    1
  -5    4    2  2132.70    75.25    1
   1   -5    2  2228.06    76.80    6
  -5    4    2  2292.74    76.38    4
   1   -5    2  2274.24    72.36    5
  -4   -1   -2  2157.74    78.39    3
  -4   -1   -2  2098.13    77.07    2
  -4   -1   -2  2159.33    81.56    4
  -5    4    2  2241.28    72.50    5
   0   -4    2   141.73     7.42    5
   0   -4    2   122.23     7.97    1
   0   -4    2   127.97     7.33    6
  -4    0   -2   136.62     9.39    3
  -4    0   -2   130.88     8.73    5
  -4    0   -2   137.84     9.16    4
  -4    0   -2   163.28     9.90    2
  -4    4    2   120.35     8.78    1
  -4    4    2   130.22     5.41    5
  -4    0   -2   136.02    10.07    6
  -1   -3    2   796.86    28.40    5
  -1   -3    2   792.06    29.40    6
   4   -1    2   794.79    25.36    1
  -4    1   -2   713.85    30.17    4
   4   -1    2   780.99    25.25    1
  -1   -3    2   779.82    27.40    1
  -4    1   -2   703.13    29.44    3
  -3    4    2   792.93    29.54    1
  -4    1   -2   686.08    28.37    5
  -4    2   -2  4349.84   153.75    4
  -2   -2    2  4465.89   152.20    6
  -4    2   -2  4529.74   149.29    3
  -2   -2    2  4141.83   146.37    2
  -2   -2    2  4285.02   148.41    3
  -2   -2    2  4362.62   142.20    1
  -2    4    2  4319.95   145.00    1
  -2   -2    2  4458.22   144.68    5
   4   -2    2  4567.21   142.93    1
  -4    2   -2  4436.99   143.76    5
   4   -2    2  4333.48   142.41    1
  -2    4    2  4478.63   152.84    4
  -2   -2    2  4377.99   142.27    1
   3    1   -2   673.48    25.92    1
  -3   -1    2   791.46    29.44    2
  -1    4    2   777.67    29.10    1
  -3   -1    2   791.01    29.91    3
   4   -3    2   778.89    27.29    5
   4   -3    2   768.88    28.62    1
  -3   -1    2   795.34    29.76    5
  -3   -1    2   806.44    26.10    1
  -4    0    2   140.67     9.32    5
   0   -4   -2   132.66     8.60    6
  -4    0    2   114.25     8.21    3
  -4    0    2   129.09     5.60    1
   4    0   -2   130.36     5.50    1
   0   -4   -2   139.13     8.17    1
   0   -4   -2   145.33     7.09    5
  -4    0    2   135.22     8.80    2
   4   -4    2   140.16     9.02    1
   4   -4    2   132.47     6.01    5
  -5    1    2  2240.43    72.21    1
  -1   -4   -2  2161.92    74.50    5
  -5    1    2  2196.19    78.74    3
  -5    1    2  2183.91    76.11    5
   4   -5    2  2265.04    77.19    1
   5   -1   -2  2141.06    73.76    1
  -1   -4   -2  2180.67    73.86    1
  -1   -4   -2  2161.57    77.56    2
  -1   -4   -2  2246.49    79.84    6
  -6    2    2   110.53     6.36    1
  -6    2    2   117.72     9.25    3
   4   -6    2   111.22     9.50    1
  -2   -4   -2   105.23     8.91    2
  -2   -4   -2   105.76     6.20    1
  -2   -4   -2   113.89     8.61    5
  -2   -4   -2   102.56     9.45    6
  -6    2    2   113.51     9.28    5
  -7    3    2   195.60    12.29    5
  -7    3    2   197.89    14.01    3
  -3   -4   -2   185.75    12.96    2
   7   -3   -2   170.13     9.75    1
  -3   -4   -2   173.97    12.94    5
   4   -7    2   178.79    13.34    1
  -3   -4   -2   182.13    14.09    6
  -4   -4   -2  1053.13    43.50    5
   4   -8    2  1062.28    45.43    1
  -4   -4   -2  1111.54    47.24    6
  -4   -4   -2  1116.72    45.93    2
  -8    4    2  1124.93    41.80    5
  -8    4    2  1093.28    46.02    3
  -9    5    2   146.22    15.95    3
  -5   -4   -2   116.41    14.27    2
  -8    5    2   183.85    15.09    3
  -5   -3   -2   168.38    14.60    5
  -5   -3   -2   145.33    13.95    2
   8   -5   -2   136.57    11.35    1
  -5   -3   -2   155.04    14.95    6
  -5   -2   -2  1232.13    52.07    6
  -5   -2   -2  1277.28    50.12    2
  -5   -2   -2  1285.12    49.53    5
   2   -7    2  1229.47    48.89    1
  -7    5    2  1287.91    47.21    1
   1   -6    2   274.55    15.30    1
  -5   -1   -2   255.40    15.70    2
  -5   -1   -2   268.55    17.05    6
  -6    5    2   273.91    15.09    1
  -5   -1   -2   255.24    16.17    5
   1   -6    2   281.09    12.86    6
  -5   -1   -2   255.07    16.13    3
   1   -6    2   294.98    11.45    5
  -5    0   -2   300.17    16.65    2
  -5    5    2   315.59    16.28    1
  -5    0   -2   294.99    17.03    4
  -5    0   -2   295.68    16.37    5
   0   -5    2   330.70    13.83    5
  -5    0   -2   290.34    16.35    3
   0   -5    2   307.05    14.17    6
   0   -5    2   308.78    15.07    1
  -1   -4    2  2258.72    75.01    5
  -5    1   -2  2175.13    78.58    3
  -1   -4    2  2224.51    78.66    6
  -5    1   -2  2219.02    80.96    4
  -4    5    2  2207.62    76.62    1
  -1   -4    2  2122.59    74.12    1
  -5    1   -2  2169.22    76.12    5
  -5    2   -2   577.41    25.76    3
  -2   -3    2   645.12    25.80    2
  -3    5    2   650.71    24.67    4
  -2   -3    2   641.84    22.87    1
   5   -2    2   635.90    22.11    1
  -2   -3    2   663.39    27.99    5
  -5    2   -2   591.26    25.98    4
  -5    2   -2   545.08    24.50    5
  -3    5    2   653.99    26.42    1
  -2   -3    2   632.10    26.18    6
   5   -2    2   658.66    22.48    1
   5   -3    2   657.13    24.36    1
  -2    5    2   666.12    26.49    1
  -5    3   -2   580.28    25.88    3
  -3   -2    2   651.05    22.16    1
  -3   -2    2   625.80    26.06    5
  -3   -2    2   652.14    22.23    1
  -3   -2    2   647.09    27.26    6
  -3   -2    2   659.18    26.24    2
  -3   -2    2   666.27    26.20    3
  -5    3   -2   582.80    25.67    4
  -4   -1    2  2210.67    79.43    3
   5   -4    2  2313.72    76.97    1
  -4   -1    2  2161.79    77.98    2
  -4   -1    2  2235.11    77.85    5
   1   -5   -2  2241.48    77.24    1
   0   -5   -2   280.17    15.27    6
   0   -5   -2   285.38    14.51    1
  -5    0    2   313.13    15.92    3
   5   -5    2   314.79    16.19    1
  -5    0    2   318.92    16.12    5
  -1   -5   -2   248.49    15.70    2
  -6    1    2   298.20    16.48    3
  -1   -5   -2   255.60    15.15    6
  -1   -5   -2   245.04    12.65    5
  -6    1    2   295.14    16.21    5
  -1   -5   -2   253.85    12.84    1
   5   -6    2   272.91    16.02    1
  -2   -5   -2  1231.10    50.33    6
  -2   -5   -2  1262.39    43.57    1
  -2   -5   -2  1239.76    49.66    2
   5   -7    2  1270.96    49.97    1
  -7    2    2  1234.30    50.07    3
  -2   -5   -2  1255.91    46.56    5
  -7    2    2  1271.74    48.12    5
  -8    3    2   184.70    15.62    3
  -3   -5   -2   142.43    13.84    6
   5   -8    2   171.63    15.74    1
  -8    3    2   182.58    13.40    5
  -3   -5   -2   166.39    14.72    2
  -9    4    2   150.15    15.22    3
  -4   -5   -2   109.18    13.70    6
  -4   -5   -2   136.15    14.86    2
 -10    5    2   523.61    30.41    3
  -5   -5   -2   510.22    28.03    2
  -6   -4   -2    31.94    13.20    2
 -10    6    2    40.11    17.90    3
  -6   -3   -2   630.51    31.74    2
  -9    6    2   650.90    32.32    3
  -8    6    2    88.15    11.05    3
   2   -8    2    80.63    10.77    1
  -6   -2   -2    83.50    12.50    5
  -6   -2   -2    91.66    10.39    2
   8   -6   -2    81.75    10.30    1
  -6   -1   -2   216.98    16.11    5
  -6   -1   -2   205.42    14.98    3
   1   -7    2   254.91    15.36    1
   7   -6   -2   194.69    14.72    1
  -6   -1   -2   212.65    16.38    2
  -6    0   -2  1591.10    61.46    3
   0   -6    2  1605.31    55.29    5
  -6    6    2  1611.95    59.22    1
   0   -6    2  1631.52    59.02    6
  -6    0   -2  1569.88    59.39    5
   0   -6    2  1590.29    57.72    1
  -6    1   -2   250.56    15.21    5
  -1   -5    2   297.83    16.04    2
  -6    1   -2   233.53    15.79    3
  -1   -5    2   293.07    14.33    5
  -6    1   -2   235.81    15.68    4
  -1   -5    2   272.91    13.22    1
  -1   -5    2   277.02    14.40    6
  -5    6    2   289.36    16.56    1
  -4    6    2   103.58    10.30    1
  -2   -4    2   112.08     6.93    1
  -2   -4    2   124.17     9.60    2
  -2   -4    2   119.17     9.01    6
  -2   -4    2   121.41     9.55    5
  -6    2   -2   107.62     9.19    5
  -6    2   -2   112.18    10.02    3
  -6    2   -2   102.96     9.22    4
  -3    6    2  1818.60    65.26    1
  -6    3   -2  1844.99    67.04    4
  -6    3   -2  1793.81    66.29    3
  -3   -3    2  1770.15    67.39    6
  -3   -3    2  1815.09    64.53    5
   6   -3    2  1850.70    61.21    1
  -3   -3    2  1688.86    64.58    2
  -3   -3    2  1829.68    59.84    1
   2   -6   -2   118.88    10.15    1
  -4   -2    2   121.53     9.09    2
  -4   -2    2   127.53    10.60    5
  -6    4   -2   110.21     8.26    4
  -6    4   -2   112.56     9.52    3
   6   -4    2   105.03     8.05    1
  -4   -2    2   127.15    10.20    3
   6   -5    2   268.06    14.66    1
  -5   -1    2   291.26    15.26    2
  -5   -1    2   273.26    16.35    5
   1   -6   -2   250.74    14.93    1
  -6    5   -2   261.50    13.44    4
   1   -6   -2   253.45    14.47    6
  -6    5   -2   244.30    14.07    3
  -6    0    2  1638.69    61.20    3
   0   -6   -2  1622.27    60.52    6
   6   -6    2  1583.92    59.20    1
  -6    0    2  1534.06    59.06    5
   0   -6   -2  1571.90    56.98    1
  -7    1    2   249.52    16.25    3
  -1   -6   -2   199.91    16.30    2
   6   -7    2   255.84    17.17    1
  -1   -6   -2   255.42    13.41    1
   6   -8    2    89.73    12.50    1
  -8    2    2    98.60    12.96    3
  -2   -6   -2    73.15    11.23    6
  -2   -6   -2    78.44    10.08    2
  -9    3    2   723.56    34.98    3
  -9    3    2   652.55    30.12    5
  -3   -6   -2   701.12    34.03    6
  -3   -6   -2   690.19    34.13    2
 -10    4    2    77.06    14.43    3
  -4   -6   -2    54.39    13.91    2
 -10    7    2    86.72    17.54    3
   2   -9    2    94.15    13.43    1
   9   -7   -2   107.47    20.07    1
  -9    7    2   105.79    14.86    3
   8   -7   -2   798.82    35.48    1
   1   -8    2   809.55    34.93    1
  -7    0   -2   158.45    30.22    5
   7   -7   -2   155.56    14.29    1
  -7    0   -2   180.79    14.18    3
  -7    1   -2   213.10    15.31    3
  -1   -6    2   253.92    13.34    5
  -1   -6    2   232.46    13.72    6
   6   -7   -2   190.56    15.73    1
  -1   -6    2   246.38    16.22    2
  -1   -6    2   252.67    13.56    1
  -7    1   -2   199.78    14.92    5
  -2   -5    2  1283.57    49.61    2
  -2   -5    2  1283.96    47.29    5
  -7    2   -2  1240.94    50.54    3
  -7    2   -2  1216.43    47.88    5
   5   -7   -2  1248.34    50.21    1
  -2   -5    2  1249.89    49.44    6
  -2   -5    2  1277.30    44.70    1
  -7    2   -2  1280.78    50.75    4
  -7    3   -2   176.82    12.41    4
  -3   -4    2   213.75    14.03    2
  -3   -4    2   203.11    13.12    5
  -3   -4    2   193.69     9.09    1
  -7    4   -2   190.58    14.12    3
   7   -4    2   214.95    11.37    1
   3   -7   -2   196.00    14.92    1
  -7    4   -2   190.40    12.07    4
  -4   -3    2   216.17    14.23    2
  -4   -3    2   223.48    15.32    5
  -5   -2    2  1265.89    50.50    3
   7   -5    2  1245.71    47.16    1
  -5   -2    2  1251.66    49.33    2
   2   -7   -2  1298.89    49.33    6
  -7    5   -2  1280.93    50.16    3
  -7    5   -2  1281.64    48.53    4
  -5   -2    2  1304.24    49.97    5
   2   -7   -2  1290.37    49.43    1
   7   -6    2   253.38    15.01    1
   1   -7   -2   194.46    29.66    1
  -7    6   -2   197.57    13.76    3
  -7    6   -2   212.45    11.97    4
   1   -7   -2   186.32    13.22    6
   7   -7    2   210.55    15.17    1
  -7    0    2   208.26    14.89    5
  -7    7   -2   165.83    12.96    3
   0   -7   -2   169.48    13.49    6
   0   -7   -2   184.92    16.08    2
  -7    0    2   234.20    16.72    3
   7   -8    2   802.56    35.66    1
  -8    1    2   771.75    36.72    3
  -1   -7   -2   771.41    35.20    6
  -1   -7   -2   795.10    36.96    2
  -2   -7   -2    73.79    14.08    2
  -2   -7   -2    75.75    13.18    6
  -9    2    2    90.28    14.22    3
  -9    8    2    46.96    13.33    3
   1   -9    2    79.63    14.11    2
   0   -8    2    87.96    13.71    2
  -8    0   -2    78.40    14.35    3
   0   -8    2    78.81    11.68    1
  -1   -7    2   811.62    36.73    2
  -1   -7    2   825.35    32.57    1
  -8    1   -2   756.52    37.18    3
  -2   -6    2   101.37    12.21    2
  -8    2   -2    78.88    11.59    3
  -2   -6    2    81.72    10.12    5
  -8    3   -2   151.12    12.52    4
  -8    3   -2   149.69    14.18    3
  -3   -5    2   179.92    13.71    5
  -3   -5    2   195.73    15.00    2
  -4   -4    2  1099.63    45.30    2
  -8    4   -2  1069.40    45.55    3
  -8    4   -2  1119.62    44.01    4
  -8    5   -2   147.20    13.38    3
   3   -8   -2   144.64    11.38    6
   3   -8   -2   145.96    12.64    1
   8   -5    2   162.70    10.73    1
  -5   -3    2   171.67    13.10    2
  -8    6   -2    65.79     9.69    3
  -6   -2    2    86.62    10.59    5
   8   -6    2    79.75     9.44    1
  -6   -2    2    90.37    11.83    2
   1   -8   -2   792.25    34.56    1
  -8    7   -2   805.54    35.98    3
  -7   -1    2   826.14    37.30    3
   8   -7    2   867.03    35.92    1
  -8    8   -2    64.89    11.03    3
   8   -8    2    74.17    13.17    1
   0   -8   -2    53.75    12.22    2
  -8    0    2    72.27    13.57    3
  -8    0    2    56.86    10.34    5
  -1   -8   -2    88.24    15.40    2
  -9    1    2    75.12    15.20    3
  -1   -8    2    89.39    14.21    2
  -9    1   -2    73.53    14.84    3
  -2   -7    2    91.08    13.78    2
  -9    2   -2    89.70    13.60    3
  -3   -6    2   650.06    32.87    2
  -9    3   -2   701.55    33.25    3
  -4   -5    2   143.30    14.54    2
  -9    4   -2   118.82    14.60    3
  -9    5   -2   148.92    15.03    3
  -5   -4    2   114.08    13.83    2
  -5   -4    2   144.32    13.36    5
  -6   -3    2   688.77    32.47    2
  -9    6   -2   667.00    32.57    3
  -7   -2    2    61.21    11.00    5
  -9    7   -2    73.43    11.41    3
   9   -8    2    65.45    13.54    1
   1   -9   -2    86.36    14.59    2
  -3   -7    2    47.60    12.13    2
   6  -10   -2    43.77    11.33    1
 -10    4   -2    72.88    16.11    3
  -4   -6    2    51.10    12.51    2
  -5   -5    2   527.15    28.79    2
 -10    5   -2   524.82    29.79    3
   4  -10   -2    55.20    13.71    1
  -6   -4    2    37.96    12.46    2
 -10    6   -2    30.06    14.97    3
 -10    7   -2    83.88    17.48    3
   0    0    3    -1.04     0.26    2
   0    0    3    -2.01     4.27    1
   0    1   -3  6868.60   216.36    1
   1    0    3  7007.16   223.49    3
   0   -1    3  6771.36   216.51    1
  -1    0   -3  6334.21   219.74    2
   1    0    3  6720.61   219.69    2
   1    0    3  7079.58   215.82    1
  -1    0   -3  6319.05   228.12    6
  -1    0   -3  6745.59   223.57    3
  -1    0    3  6279.71   211.98    1
  -1    1   -3  6520.10   218.45    3
   1   -1    3  6998.73   212.33    1
  -1   -1   -3     4.70     2.77    4
  -1    2   -3     4.04     2.00    1
   1   -2    3     4.53     2.30    1
   2   -1   -3     4.17     1.50    1
   2   -1   -3     2.30     0.80    4
   1    1    3     1.67     1.11    1
  -1   -1   -3     6.10     4.73    2
  -1   -1   -3     3.48     5.25    6
  -1   -1   -3     4.57     0.90    1
  -2   -1   -3  4052.90   131.02    5
  -2   -1   -3  4060.33   138.31    6
  -2   -1   -3  4042.32   135.33    3
  -3    2    3  3939.28   130.41    1
  -2   -1   -3  3994.71   133.00    2
   1   -3    3  3879.14   131.00    1
   3   -2   -3  3974.03   129.98    1
   2   -2   -3  5647.35   189.11    1
   2    0    3  5823.43   192.24    2
  -2    0   -3  5724.04   202.94    4
   0   -2    3  5671.69   198.11    6
  -2    0   -3  5707.31   195.64    3
  -2    0   -3  5869.88   189.43    5
   2    0    3  5932.27   195.43    3
   2    0    3  6037.55   199.72    6
   2    0    3  5935.28   187.51    1
  -2    2    3  6110.26   189.66    1
  -2    0   -3  5817.46   199.88    6
   2    0    3  5846.98   189.15    5
   0   -2    3  6072.29   189.43    1
  -2    0   -3  5748.96   192.51    2
  -1   -1    3     5.70     1.67    3
  -1    2    3     6.86     2.00    1
  -1   -1    3     8.77     2.01    1
   2   -1    3     6.74     1.58    1
  -2    1   -3     3.91     2.02    6
  -2    1   -3     2.73     1.78    3
   1    1   -3     2.46     1.70    6
  -2    0    3  5506.02   184.28    2
   2   -2    3  5829.57   182.08    1
   2    0   -3  5484.05   184.11    2
   0    2    3  5410.02   181.52    1
   2   -2    3  5747.80   181.68    1
   2   -2    3  5818.14   190.50    6
   0    2    3  5706.44   194.36    4
  -2    0    3  5539.36   181.03    1
   2    0   -3  5583.83   191.64    6
   2    0   -3  5728.29   194.11    4
   0   -2   -3  5689.14   194.60    4
  -2    0    3  5585.34   187.82    3
   0   -2   -3  5441.63   181.23    1
  -1   -2   -3  4024.63   137.70    6
   3   -1   -3  4118.64   137.80    4
  -1   -2   -3  4023.78   130.00    5
   1    2    3  3901.55   129.59    5
  -3    1    3  3900.33   130.08    5
  -3    1    3  3942.18   129.19    1
   2   -3    3  3971.58   130.91    1
   1    2    3  4021.54   128.90    1
   3   -1   -3  3951.77   128.97    1
  -1   -2   -3  3918.44   128.58    1
  -1   -2   -3  3969.32   132.49    2
  -1   -2   -3  4091.34   139.97    4
   2   -3    3  4039.41   134.90    6
   3   -1   -3  3829.55   131.59    2
  -2   -2   -3     1.96     1.00    1
  -2   -2   -3    -4.49     5.96    4
  -2   -2   -3     7.49     3.53    5
  -2   -2   -3     4.20     4.75    2
  -2   -2   -3     2.66     6.75    6
  -4    2    3     4.33     2.67    1
  -4    2    3     2.95     2.83    5
   2   -4    3     3.21     2.62    1
  -3   -2   -3  2505.48    82.69    5
  -3   -2   -3  2427.70    87.10    6
  -3   -2   -3  2423.32    83.58    2
   2   -5    3  2385.28    82.21    6
  -5    3    3  2334.32    80.74    1
  -3   -2   -3  2350.12    88.46    4
  -5    3    3  2330.26    80.20    5
   2   -5    3  2287.85    82.25    1
   2   -5    3  2484.02    77.70    5
  -3   -1   -3  3072.20   109.55    4
   1   -4    3  2920.41   101.81    1
  -3   -1   -3  3132.26   105.38    3
  -4    3    3  3007.07   101.33    1
  -3   -1   -3  3095.04   102.25    5
   1   -4    3  3022.29   104.09    6
  -3   -1   -3  3066.80   103.58    2
  -3   -1   -3  3133.92   107.91    6
  -4    3    3  2956.49    99.57    5
  -1    4   -3  3012.06   103.20    3
   0   -3    3   148.50     7.10    6
  -3    0   -3   154.59     9.16    6
   0    3   -3   158.39     7.11    3
  -3    0   -3   169.30     9.83    4
  -3    0   -3   169.50     9.20    2
  -3    0   -3   147.19     8.71    5
  -3    3    3   147.71     8.73    1
  -3    0   -3   150.35     8.88    3
  -3    3    3   154.11     6.45    5
   0   -3    3   147.01     8.15    1
  -1   -2    3  3983.76   129.54    1
   1    2   -3  3856.87   129.26    1
  -3    1   -3  4037.77   130.25    5
  -3    1   -3  3940.57   139.41    4
  -1   -2    3  4020.64   133.60    3
   3   -1    3  3890.69   137.07    6
  -1   -2    3  3958.42   136.61    6
   3   -1    3  4032.99   128.44    1
  -3    1   -3  4071.61   134.62    3
   3   -1    3  3806.38   129.78    5
   1    2   -3  4058.30   136.24    6
  -3    1   -3  4100.41   137.54    6
   3   -2    3  4004.49   128.30    5
  -2   -1    3  3860.04   127.81    1
   3   -2    3  4060.49   128.71    1
  -2   -1    3  3874.58   130.82    2
  -1    3    3  3910.96   129.49    1
  -2   -1    3  3832.79   132.94    3
   3   -2    3  4023.74   135.51    6
   2    1   -3  3952.27   138.08    4
  -1    3    3  3991.48   137.33    4
   3   -2    3  3861.36   128.28    1
   2    1   -3  3870.01   127.70    1
  -3    2   -3  4137.40   133.19    3
   2    1   -3  3937.99   135.71    6
   3    0   -3   154.73     8.05    4
   3    0   -3   159.14     6.75    1
  -3    0    3   158.51     8.52    3
   0    3    3   156.62     7.30    5
   3   -3    3   151.44     7.33    6
   0   -3   -3   146.26     7.58    1
   3   -3    3   159.19     8.62    1
  -3    0    3   148.84     6.73    1
   0    3    3   155.19     8.01    1
  -3    0    3   166.29     8.34    2
   3   -3    3   163.37     6.87    5
  -3    0    3   161.52     8.83    5
   1    3    3  3063.72    98.48    1
  -1   -3   -3  3029.42    99.36    5
  -4    1    3  2936.59    97.99    1
  -1   -3   -3  3045.22   105.65    6
   4   -1   -3  2946.42    97.68    1
  -4    1    3  2887.45   103.29    3
   4   -1   -3  3052.82   105.15    4
   3   -4    3  2931.02   102.59    6
  -4    1    3  2978.03   100.11    5
   3   -4    3  3036.51   100.98    1
  -1   -3   -3  3077.07   102.15    2
   3   -4    3  3005.18    96.68    5
  -1   -3   -3  2929.39    97.91    1
  -5    2    3  2389.25    85.05    3
  -2   -3   -3  2459.10    83.95    2
  -2   -3   -3  2414.90    78.57    1
  -2   -3   -3  2462.77    82.01    5
  -2   -3   -3  2265.69    78.22    1
  -5    2    3  2371.47    79.95    1
  -5    2    3  2373.35    81.56    5
  -2   -3   -3  2493.08    87.27    6
   3   -5    3  2351.46    83.14    1
  -6    3    3    14.44     4.27    1
   3   -6    3     8.85     2.05    6
  -3   -3   -3    13.24     6.10    5
  -3   -3   -3     7.23     6.25    6
  -6    3    3    10.44     4.58    5
  -4   -3   -3  1134.99    43.71    5
   3   -7    3  1082.69    43.62    1
  -4   -3   -3  1075.51    43.91    2
  -4   -3   -3  1122.13    46.26    6
  -7    4    3  1067.64    40.03    5
  -7    4    3  1033.67    44.22    3
  -7    4    3  1095.52    40.22    1
  -4   -2   -3  1646.23    64.21    6
  -6    4    3  1647.50    57.14    5
   2   -6    3  1672.35    60.58    1
  -6    4    3  1669.96    58.84    1
  -4   -2   -3  1611.07    61.08    2
  -4   -2   -3  1704.37    60.81    5
   2   -6    3  1669.25    58.05    6
  -4   -1   -3    49.94     7.04    2
  -5    4    3    62.43     6.66    1
  -4   -1   -3    51.46     7.25    3
   1   -5    3    37.49     3.85    5
  -4   -1   -3    48.67     7.50    4
   1   -5    3    50.37     6.51    1
  -5    4    3    46.37     3.87    5
  -4   -1   -3    45.42     7.72    6
  -4   -1   -3    47.35     6.93    5
   1   -5    3    40.03     3.57    6
  -4    4    3  2804.55    89.09    5
  -4    0   -3  2692.76    93.33    5
   0   -4    3  2735.34    92.46    1
  -4    0   -3  2730.24    96.11    3
   0   -4    3  2813.62    91.29    5
  -4    0   -3  2726.35    98.49    6
  -4    0   -3  2678.58    94.54    2
  -4    4    3  2799.43    93.24    1
   0   -4    3  2764.36    95.51    6
  -4    0   -3  2744.43    99.77    4
  -1   -3    3  3089.13   100.90    5
   4   -1    3  3026.96    97.77    1
   4   -1    3  2996.56    97.72    1
  -4    1   -3  3023.98   104.76    3
  -1   -3    3  2986.14   105.53    6
  -3    4    3  2939.64   101.84    1
  -3    4    3  2977.52   105.05    4
  -4    1   -3  3034.89   107.10    6
  -1   -3    3  3148.43   100.34    1
  -4    1   -3  3072.21   101.53    5
  -4    1   -3  3059.43   108.37    4
   4   -2    3     7.62     2.09    1
  -2   -2    3     3.55     4.32    5
  -4    2   -3     2.95     3.96    4
  -2   -2    3     0.80     2.46    3
   2    2   -3     1.17     2.20    1
  -2    4    3    -3.88    58.02    1
   4   -2    3     0.70     1.90    1
  -2   -2    3     3.15     5.89    1
  -4    2   -3     4.04     3.39    3
  -2    4    3     3.00     1.92    4
   4   -3    3  2996.47    98.74    5
   3    1   -3  3033.65    97.97    1
  -3   -1    3  3022.56    97.98    1
   4   -3    3  2994.80   100.20    1
  -4    3   -3  3142.51   103.36    3
  -3   -1    3  2976.97   103.49    3
  -3   -1    3  3024.04   101.11    5
  -3   -1    3  2927.17   101.75    2
  -1    4    3  2974.88   100.72    1
   0    4    3  2841.22    93.03    1
   4   -4    3  2823.14    90.63    5
  -4    0    3  2834.68    94.35    5
  -4    0    3  2750.04    90.47    1
   4   -4    3  2707.46    96.41    6
   4    0   -3  2676.24    90.32    1
   4   -4    3  2840.26    94.19    1
  -4    0    3  2751.41    94.76    2
  -4    0    3  2769.27    96.75    3
  -1   -4   -3    36.77     4.35    1
   4   -5    3    48.79     6.80    1
  -5    1    3    42.34     3.62    1
  -1   -4   -3    48.76     5.89    2
  -1   -4   -3    42.52     6.16    6
   4   -5    3    34.30     4.93    6
  -5    1    3    54.56     6.72    3
  -5    1    3    49.67     6.89    5
  -2   -4   -3  1629.04    61.01    2
  -2   -4   -3  1651.29    58.80    5
   4   -6    3  1664.48    60.77    1
  -2   -4   -3  1684.48    55.56    1
  -6    2    3  1672.88    56.12    1
  -6    2    3  1635.55    61.61    3
  -6    2    3  1643.47    59.14    5
  -2   -4   -3  1625.44    62.75    6
  -3   -4   -3  1082.90    44.22    2
  -3   -4   -3  1146.03    46.31    6
  -7    3    3  1072.87    39.34    1
  -3   -4   -3  1149.24    43.16    5
  -7    3    3  1105.46    44.82    3
  -7    3    3  1052.15    41.61    5
   4   -7    3  1119.12    44.72    1
   4   -8    3    16.82     9.59    1
  -4   -4   -3     4.76     7.32    6
  -8    4    3    11.07     9.32    3
  -8    4    3     3.85     6.67    5
  -5   -4   -3   651.40    32.41    2
  -9    5    3   665.27    32.89    3
  -5   -4   -3   623.18    32.26    6
  -5   -3   -3   860.99    37.77    2
   8   -5   -3   883.98    34.56    1
  -8    5    3   789.70    37.36    3
  -5   -3   -3   855.55    39.67    6
   3   -8    3   831.30    37.06    1
  -5   -2   -3    48.22     9.91    5
  -7    5    3    45.59     7.57    1
   2   -7    3    28.57     6.75    1
  -7    5    3    34.49     4.64    5
  -5   -2   -3    47.20     8.41    6
  -5   -2   -3    59.15    10.06    2
  -5   -1   -3  1422.51    56.20    6
  -6    5    3  1394.46    51.64    1
  -5   -1   -3  1415.14    54.47    3
   1   -6    3  1380.37    51.96    1
   1   -6    3  1372.91    50.33    6
  -5   -1   -3  1419.73    53.14    5
  -5   -1   -3  1408.52    53.44    2
   1   -6    3  1404.66    47.65    5
  -5    0   -3  1683.42    64.46    4
   0   -5    3  1715.19    57.57    5
   0   -5    3  1632.86    59.98    6
  -5    5    3  1640.55    60.05    1
  -5    0   -3  1725.46    64.23    6
  -5    0   -3  1668.34    61.25    2
   0   -5    3  1654.30    59.05    1
  -5    0   -3  1631.28    61.83    3
  -5    0   -3  1673.35    60.54    5
  -1   -4    3    50.17     5.89    5
  -1   -4    3    39.23     5.16    1
  -1   -4    3    44.26     4.68    6
  -5    1   -3    41.97     6.62    3
  -5    1   -3    43.97     6.99    4
  -5    1   -3    52.07     6.86    5
  -4    5    3    46.97     7.13    1
  -2   -3    3  2283.22    81.35    2
  -3    5    3  2321.95    81.30    1
  -2   -3    3  2393.26    78.15    1
  -5    2   -3  2430.94    85.54    4
   5   -2    3  2453.49    77.29    1
  -2   -3    3  2286.12    83.92    6
  -2   -3    3  2374.97    80.50    5
  -5    2   -3  2384.38    83.06    3
   5   -2    3  2225.39    76.88    1
  -3    5    3  2310.20    82.77    4
  -3   -2    3  2255.10    77.09    1
  -2    5    3  2425.90    81.12    1
  -5    3   -3  2452.76    82.78    3
  -3   -2    3  2331.13    82.25    3
  -5    3   -3  2451.05    84.91    4
  -3   -2    3  2285.36    81.17    2
   5   -3    3  2348.04    78.67    1
  -3   -2    3  2235.47    76.89    1
  -3   -2    3  2315.03    80.76    5
  -4   -1    3    41.80     2.84    1
  -5    4   -3    41.41     4.83    3
  -4   -1    3    41.39     6.32    5
  -1    5    3    40.52     5.75    1
   4    1   -3    37.40     2.88    1
   5   -4    3    35.92     5.28    1
  -4   -1    3    52.16     6.15    2
  -5    0    3  1600.99    60.73    3
   5   -5    3  1685.32    59.77    1
   0   -5   -3  1673.99    61.73    6
   0   -5   -3  1637.50    57.95    1
  -5    0    3  1643.63    59.77    5
  -1   -5   -3  1375.03    51.91    2
  -6    1    3  1314.58    50.81    5
  -1   -5   -3  1378.51    53.04    6
  -1   -5   -3  1400.69    48.06    1
  -6    1    3  1354.90    45.17    1
   5   -6    3  1362.88    51.56    1
  -6    1    3  1328.43    52.19    3
  -2   -5   -3    53.77     7.88    2
  -2   -5   -3    37.32     5.24    1
   5   -7    3    63.12    10.42    1
  -7    2    3    43.02     6.96    5
  -7    2    3    50.67     7.91    3
  -2   -5   -3    46.20     8.61    6
  -3   -5   -3   852.37    36.85    2
   5   -8    3   812.15    36.50    1
  -8    3    3   763.41    35.94    3
  -3   -5   -3   813.80    37.34    6
   5   -9    3   650.10    31.74    1
  -4   -5   -3   659.95    31.71    2
  -9    4    3   611.17    32.37    3
  -4   -5   -3   658.69    32.44    6
 -10    5    3    -5.19    13.05    3
  -5   -5   -3     8.16     8.78    2
   4  -10    3   401.85    25.04    1
  -6   -4   -3   379.00    25.69    2
 -10    6    3   428.10    27.01    3
   3   -9    3    17.72     8.53    1
  -6   -3   -3     8.91    10.61    2
   8   -6   -3   827.41    34.60    1
  -8    6    3   834.20    37.20    3
   2   -8    3   769.78    35.16    1
  -6   -2   -3   788.85    36.26    2
  -7    6    3  1004.83    41.46    1
  -6   -1   -3  1042.40    44.26    3
   1   -7    3  1035.17    41.85    1
  -6   -1   -3  1097.17    43.89    5
  -6   -1   -3  1121.07    44.64    2
   0   -6    3     7.37     6.17    1
  -6    0   -3    13.98     7.50    5
   0   -6    3    16.59     4.60    5
  -6    0   -3    17.76     7.90    4
  -6    6    3    12.01     7.55    1
  -6    0   -3     8.61     6.08    3
   0   -6    3     5.81     3.82    6
  -1   -5    3  1364.64    51.79    6
  -6    1   -3  1384.72    51.77    5
  -1   -5    3  1350.85    52.05    2
  -6    1   -3  1402.84    53.69    3
  -5    6    3  1362.81    52.31    1
  -1   -5    3  1397.66    49.65    1
  -6    1   -3  1440.87    55.26    4
  -1   -5    3  1381.74    49.84    5
  -2   -4    3  1684.09    59.47    5
  -2   -4    3  1697.74    56.92    1
  -6    2   -3  1645.76    61.85    3
  -2   -4    3  1640.05    60.50    2
  -6    2   -3  1675.05    63.27    4
  -2   -4    3  1612.03    61.50    6
  -4    6    3  1631.26    60.68    1
  -3   -3    3     9.25     3.21    1
  -3   -3    3     6.23     5.57    5
  -3    6    3     9.27     6.70    1
  -6    3   -3     4.81     4.64    4
  -6    3   -3    19.86     5.80    3
   6   -4    3  1662.86    58.52    1
  -4   -2    3  1701.69    61.26    5
  -6    4   -3  1647.39    61.46    3
  -2    6    3  1686.21    60.85    1
  -4   -2    3  1637.31    60.85    2
  -4   -2    3  1646.45    61.56    3
  -6    4   -3  1717.51    62.49    4
  -5   -1    3  1363.58    52.30    5
  -5   -1    3  1353.36    52.86    3
  -6    5   -3  1437.44    52.48    4
   1   -6   -3  1422.24    53.18    6
  -5   -1    3  1353.01    51.78    2
  -6    5   -3  1403.20    51.80    3
   1   -6   -3  1381.22    51.18    1
   6   -5    3  1348.45    50.69    1
   0   -6   -3    12.92     6.25    1
   0   -6   -3     3.63     5.92    6
  -6    0    3     6.12     5.86    3
   6   -6    3     2.87     6.92    1
  -7    1    3  1024.02    42.12    5
  -1   -6   -3  1114.97    39.19    1
  -1   -6   -3  1057.70    44.02    2
  -7    1    3  1055.03    44.30    3
  -1   -6   -3  1045.14    43.76    6
   6   -7    3  1019.49    43.03    1
  -2   -6   -3   782.70    36.05    2
  -8    2    3   793.66    36.25    3
  -8    2    3   707.80    32.90    5
   6   -8    3   821.58    36.25    1
  -2   -6   -3   790.38    35.80    6
  -9    3    3    27.54    12.16    3
  -3   -6   -3    -6.31    10.87    6
  -3   -6   -3     7.48    10.39    2
 -10    4    3   429.79    27.17    3
  -4   -6   -3   408.64    24.87    2
  -9    7    3   449.38    26.28    3
   9   -7   -3   458.78    24.66    1
   8   -7   -3     7.33     9.02    1
   1   -8    3     8.94     8.43    1
   0   -7    3   928.26    36.84    1
   7   -7   -3   908.39    39.36    1
   0   -7    3   885.65    38.95    2
  -7    0   -3   910.49    40.14    3
  -1   -6    3  1034.03    39.48    1
  -7    1   -3  1021.41    44.66    4
  -1   -6    3  1055.45    43.09    2
  -1   -6    3  1075.08    39.72    5
  -7    1   -3  1041.56    43.90    3
  -2   -5    3    61.84     9.08    2
  -2   -5    3    34.22     7.85    5
  -7    2   -3    56.06     9.81    3
  -7    2   -3    31.65     7.91    4
  -2   -5    3    49.22     6.23    1
  -3   -4    3  1119.80    38.61    1
  -7    3   -3  1159.33    45.10    4
  -3   -4    3  1094.88    43.24    5
  -7    3   -3  1113.07    44.65    3
  -3   -4    3  1044.15    43.20    2
  -7    4   -3  1160.54    43.66    4
   3   -7   -3  1092.59    43.86    1
  -7    4   -3  1068.52    43.72    3
  -4   -3    3  1055.69    42.92    5
  -4   -3    3  1018.63    42.55    2
   7   -4    3  1130.29    39.66    1
   2   -7   -3    49.84     7.25    6
   7   -5    3    41.72     7.09    1
  -5   -2    3    53.95     8.82    2
  -7    5   -3    44.07     6.57    4
  -5   -2    3    45.60     7.35    3
  -7    5   -3    41.03     6.69    3
   1   -7   -3  1074.30    43.10    6
  -7    6   -3  1109.03    41.82    4
   7   -6    3  1029.34    41.86    1
  -7    6   -3  1088.18    42.80    3
  -6   -1    3  1002.13    43.26    3
   0   -7   -3   889.97    38.35    6
   7   -7    3   907.69    38.60    1
  -7    7   -3   895.93    36.68    3
  -7    0    3   882.24    39.43    3
   0   -7   -3   924.03    39.46    2
   7   -8    3    26.26    11.71    1
  -1   -7   -3    32.42    10.88    2
  -9    2    3   419.14    26.04    3
  -2   -7   -3   489.90    25.88    2
  -2   -7   -3   450.85    25.69    6
   7   -9    3   424.74    24.76    1
  -9    8    3   419.53    25.33    3
   1   -9    3   372.20    21.93    1
   1   -9    3   377.41    24.26    2
   0   -8    3   588.77    26.57    1
   0   -8    3   518.89    28.93    2
  -1   -7    3    10.63     8.36    1
  -2   -6    3   790.77    35.54    2
  -8    2   -3   802.08    36.98    3
  -2   -6    3   792.41    32.87    5
  -3   -5    3   862.46    36.17    5
  -8    3   -3   878.34    37.26    4
  -8    3   -3   840.41    37.85    3
  -3   -5    3   845.08    37.15    2
   4   -8   -3     0.60     8.16    1
  -4   -4    3     6.01    13.62    5
  -8    4   -3     9.31     7.88    3
  -8    4   -3    -0.75     6.46    4
  -8    5   -3   854.55    34.69    4
  -5   -3    3   775.98    35.73    2
  -5   -3    3   805.45    35.76    5
   3   -8   -3   848.00    34.93    6
  -8    5   -3   828.07    36.55    3
   8   -5    3   854.65    32.53    1
  -8    6   -3   786.53    35.52    3
   2   -8   -3   846.87    35.00    6
   8   -6    3   796.19    33.43    1
  -6   -2    3   809.05    36.26    3
  -6   -2    3   809.12    35.36    2
   1   -8   -3    16.31     8.58    6
  -7   -1    3    12.54     7.88    5
   8   -7    3    18.37     9.25    1
  -8    7   -3    13.76     7.74    3
   0   -8   -3   546.07    29.50    2
   8   -8    3   533.99    26.89    1
  -8    0    3   536.85    29.09    3
  -9    1    3   438.58    25.69    3
  -1   -8   -3   383.47    24.92    2
   8   -9    3   392.91    23.61    1
  -1   -8    3   386.62    25.07    2
  -9    1   -3   438.50    27.17    3
  -2   -7    3   467.87    26.76    2
  -9    2   -3   503.24    27.93    3
  -9    3   -3    25.01    10.63    3
   6   -9   -3    11.94     8.85    1
  -4   -5    3   685.69    31.95    2
  -9    4   -3   646.47    33.15    3
  -5   -4    3   626.97    30.23    2
  -9    5   -3   653.14    31.03    3
  -6   -3    3    21.76     8.72    5
  -6   -3    3    14.72     9.94    2
  -9    6   -3    10.28     7.62    3
  -9    7   -3   450.70    24.86    3
   1   -9   -3   415.32    24.97    2
   9   -8    3   400.81    23.58    1
   6  -10   -3   394.56    24.93    1
 -10    4   -3   396.73    26.02    3
  -4   -6    3   406.27    25.09    2
  -5   -5    3     1.61     9.86    5
 -10    5   -3    33.50    20.20    3
  -6   -4    3   375.90    24.59    2
   4  -10   -3   446.28    25.46    1
 -10    6   -3   401.30    25.66    3
   0    0    4   121.61     5.56    1
   1    0    4  2120.38    69.98    3
  -1    1    4  2205.00    68.36    1
   1    0    4  2230.55    67.71    1
   1    0    4  2122.87    68.75    2
   0    1   -4  1965.18    67.91    1
  -1    0   -4  1904.79    67.33    1
   0   -1    4  2126.10    68.24    1
   1   -1   -4  1926.25    67.90    1
  -1    0   -4  2040.78    68.84    2
  -1    1   -4  2033.33    68.31    3
  -1    1   -4  1978.94    66.97    1
   1   -1    4  2157.09    67.33    1
   0    1    4  2168.62    67.16    1
   1   -1    4  2050.74    68.22    3
   0   -1   -4  1965.42    66.83    1
   1    0   -4  1926.39    66.89    1
  -1    0    4  2217.88    67.30    1
  -1    0    4  2054.31    67.10    2
   0   -1   -4  1976.58    71.61    4
  -1    1   -4  1994.47    69.85    6
   1    0   -4  1999.80    67.04    2
   1    1    4  4541.64   149.14    3
  -1   -1   -4  4511.51   146.62    2
  -1    2   -4  4442.98   144.30    1
  -2    1    4  4549.56   144.25    1
   1    1    4  4474.38   144.06    5
   2   -1   -4  4407.32   143.95    1
   1    1    4  4364.17   155.08    4
  -1   -1   -4  4445.69   154.79    4
   1    1    4  4451.42   143.32    1
   2   -1   -4  4259.15   145.74    2
   1   -3    4   740.24    25.94    1
   2    1    4   737.54    22.85    1
  -2   -1   -4   641.57    27.41    4
  -2   -1   -4   648.32    26.96    6
  -3    2    4   692.98    25.01    1
  -2   -1   -4   640.41    22.56    1
  -2   -1   -4   668.86    25.76    2
   2    0    4  1092.51    38.66    5
  -2    0   -4  1137.95    41.15    6
   2   -2   -4  1113.55    38.52    1
   0    2   -4  1072.97    38.30    1
  -2    0   -4  1139.06    39.43    2
  -2    0   -4  1156.53    41.99    4
  -2    0   -4  1113.81    36.96    1
   0    2   -4  1154.11    38.94    6
   0   -2    4  1130.98    38.85    1
   2    0    4  1095.95    39.01    2
   0    2   -4  1149.08    38.14    3
  -2    0   -4  1161.38    40.09    3
   2    0    4  1102.68    39.53    3
   2    0    4  1160.04    37.86    1
  -2    2    4  1103.77    38.92    1
  -2    1   -4  4558.50   153.24    3
   2   -1    4  4746.57   153.02    3
  -1   -1    4  4580.72   150.38    2
   1    1   -4  4566.21   148.26    1
   1    1   -4  4583.69   156.12    6
   2   -1    4  4595.24   156.32    6
  -1   -1    4  4565.99   148.46    1
  -1    2    4  4695.62   149.09    1
   2   -1    4  4437.10   148.28    5
   2   -1    4  4754.77   148.19    1
  -2    1   -4  4417.55   147.90    1
   1   -2   -4  4641.98   158.04    4
   2   -1    4  4436.55   150.78    2
  -1   -1    4  4709.97   152.81    3
  -2    1   -4  4458.46   156.33    6
   2    0   -4  1168.72    38.58    2
   0   -2   -4  1167.73    41.41    4
   2    0   -4  1147.31    38.11    1
   0   -2   -4  1096.19    38.14    1
   0    2    4  1113.86    41.12    4
   0    2    4  1092.51    37.99    5
   2   -2    4  1082.40    39.33    6
  -2    0    4  1160.59    38.38    1
   2   -2    4  1130.89    39.00    1
   0    2    4  1137.95    38.63    1
  -2    0    4  1142.93    38.66    2
  -2    2   -4  1078.30    38.50    1
  -2    2   -4  1178.33    38.95    3
   1    2    4   759.34    23.98    1
   3   -1   -4   645.89    23.79    1
  -1   -2   -4   628.58    25.25    2
   3   -1   -4   670.47    24.43    2
  -1   -2   -4   622.75    23.18    1
   3   -1   -4   660.15    24.88    4
  -3    1    4   720.67    24.29    1
   2   -3    4   707.94    25.65    1
  -1   -2   -4   655.75    26.66    6
  -1   -2   -4   667.64    27.14    4
   1    2    4   693.43    24.59    5
  -2   -2   -4   619.20    24.96    4
   2    2    4   518.22    19.30    1
   2   -4    4   506.51    22.48    1
  -2   -2   -4   590.60    22.96    2
  -2   -2   -4   582.97    24.21    6
  -2   -2   -4   586.82    19.19    1
  -4    2    4   525.05    21.21    1
  -2   -2   -4   610.19    22.72    5
  -4    2    4   509.41    21.31    5
  -3   -2   -4   587.94    25.73    2
   2   -5    4   657.97    26.44    1
  -5    3    4   645.22    24.06    5
  -3   -2   -4   618.07    28.30    4
  -3   -2   -4   598.05    25.50    5
  -5    3    4   651.32    24.69    1
  -3   -2   -4   591.67    27.36    6
  -3   -1   -4   612.60    26.01    5
  -3   -1   -4   617.56    27.54    6
  -3   -1   -4   650.20    26.97    3
   1   -4    4   712.66    26.40    1
  -4    3    4   714.94    24.21    5
  -4    3    4   731.93    26.05    1
  -1    4   -4   645.78    23.79    3
  -3   -1   -4   630.32    28.12    4
  -3   -1   -4   641.63    26.42    2
  -3    0   -4  2759.35    91.79    2
  -3    0   -4  2732.04    96.90    4
   0   -3    4  2680.86    89.98    1
  -3    0   -4  2742.38    90.49    5
  -3    0   -4  2685.56    95.33    6
  -3    3    4  2688.45    90.36    1
  -3    0   -4  2639.46    93.09    3
   0    3   -4  2671.52    90.83    3
  -3    1   -4   650.15    25.82    3
  -1   -2    4   716.78    24.81    1
  -1   -2    4   749.92    25.01    3
   3   -1    4   743.05    23.70    1
  -2    3    4   732.52    24.74    4
  -2    3    4   701.56    25.88    1
   3   -1    4   720.72    23.62    1
  -3    1   -4   653.04    26.71    6
   1    2   -4   591.26    24.17    1
   1    2   -4   649.50    24.66    3
   1    2   -4   659.77    25.33    6
  -3    1   -4   679.72    27.43    4
   3   -2    4   737.74    25.57    5
   3   -2    4   732.78    25.72    1
   3   -2    4   716.97    25.31    1
  -2   -1    4   705.85    26.32    3
  -3    2   -4   661.35    26.22    3
   3   -2    4   725.71    26.76    6
  -2   -1    4   752.41    25.31    1
   2    1   -4   631.30    24.73    1
  -1    3    4   716.87    24.39    5
  -1    3    4   726.33    26.86    4
   2    1   -4   665.13    26.95    6
  -2   -1    4   783.46    26.21    2
  -1    3    4   738.35    26.63    1
   0    3    4  2681.74    88.54    5
   3    0   -4  2675.84    90.34    2
  -3    0    4  2676.32    88.37    1
   3   -3    4  2830.22    92.90    6
   3    0   -4  2711.26    95.19    4
   3   -3    4  2675.71    88.13    5
   3   -3    4  2700.43    90.22    1
  -3    0    4  2668.94    90.66    2
  -3    0    4  2670.65    92.72    3
   3    0   -4  2663.40    88.21    1
   0    3    4  2714.48    89.52    1
  -1   -3   -4   655.96    26.89    2
  -4    1    4   735.81    27.68    3
  -4    1    4   683.62    26.53    5
   4   -1   -4   636.60    24.22    1
   1    3    4   716.56    24.84    1
   3   -4    4   706.44    23.52    5
  -4    1    4   724.29    24.78    1
   3   -4    4   729.24    27.34    1
   4   -1   -4   633.73    25.94    4
  -1   -3   -4   648.06    28.03    6
   3   -4    4   706.01    24.52    6
  -1   -3   -4   611.19    24.02    1
   3   -5    4   630.08    26.27    1
  -5    2    4   663.74    23.66    1
  -2   -3   -4   601.11    26.77    6
  -5    2    4   657.55    25.00    5
  -2   -3   -4   596.23    21.80    1
  -2   -3   -4   612.41    25.81    2
  -2   -3   -4   564.89    21.41    1
  -3   -3   -4  1084.21    41.85    2
   3   -6    4  1055.08    41.71    1
  -3   -3   -4  1052.78    43.36    6
  -6    3    4  1004.76    39.02    5
  -6    3    4  1065.33    38.84    1
  -3   -3   -4  1130.92    41.08    5
  -7    4    4   156.96    10.72    1
  -4   -3   -4   144.95    12.59    2
  -7    4    4   161.84    13.87    3
   3   -7    4   155.52    13.31    1
  -7    4    4   149.50    10.24    5
  -4   -3   -4   129.39    13.39    6
  -6    4    4   278.43    13.04    5
  -4   -2   -4   270.75    15.88    5
  -4   -2   -4   252.78    15.72    2
   2   -6    4   271.56    15.82    1
  -6    4    4   265.40    14.49    1
   2   -6    4   286.62    10.55    5
  -4   -2   -4   286.30    16.76    6
  -5    4    4  1323.36    45.69    5
  -4   -1   -4  1348.89    50.86    3
  -4   -1   -4  1341.97    49.95    2
  -4   -1   -4  1368.43    53.18    4
  -4   -1   -4  1352.63    49.65    5
   1   -5    4  1312.78    46.94    6
   1   -5    4  1375.99    45.96    5
  -5    4    4  1320.75    48.40    1
  -4   -1   -4  1385.12    52.46    6
   1   -5    4  1282.65    48.74    1
   0   -4    4   487.80    18.79    5
  -4    0   -4   467.44    20.65    5
  -4    0   -4   466.73    22.01    4
  -4    0   -4   456.35    20.78    3
   0   -4    4   434.67    19.17    1
  -4    4    4   469.93    20.49    1
  -4    0   -4   490.89    22.27    6
   0   -4    4   469.67    18.28    6
  -4    0   -4   471.50    20.66    2
   0    4   -4   448.99    17.95    3
  -4    4    4   465.44    16.65    5
  -4    1   -4   649.56    28.13    6
  -1   -3    4   765.38    26.08    1
  -3    4    4   733.72    27.63    1
   4   -1    4   694.37    23.22    1
   1    3   -4   636.17    25.40    3
  -4    1   -4   635.60    28.17    4
  -4    1   -4   653.76    27.20    3
   4   -1    4   746.99    23.32    1
  -4    2   -4   639.42    23.71    4
   4   -2    4   542.22    20.18    1
   4   -2    4   514.94    19.88    1
  -2   -2    4   525.22    22.03    5
  -2    4    4   518.26    21.08    4
  -2    4    4   518.45    22.17    1
  -2   -2    4   523.10    21.28    3
  -4    2   -4   588.27    22.46    3
   2    2   -4   590.35    20.49    1
  -2   -2    4   538.23    21.55    2
  -2   -2    4   544.21    20.34    1
  -3   -1    4   742.71    25.01    1
  -3   -1    4   748.37    27.02    2
  -3   -1    4   696.69    27.51    5
  -3   -1    4   720.09    27.45    3
  -1    4    4   700.24    27.07    1
   3    1   -4   635.80    24.55    1
  -1    4    4   708.75    24.39    5
   4   -3    4   716.45    26.59    1
  -4    3   -4   664.37    26.83    3
   4    0   -4   431.83    16.71    1
   0    4    4   458.06    18.79    1
  -4    0    4   471.75    20.38    3
   4   -4    4   455.91    16.99    5
  -4    0    4   466.52    20.36    5
   4   -4    4   446.19    19.64    1
  -4    0    4   473.74    19.55    2
  -4    0    4   462.61    16.96    1
   4   -4    4   446.31    18.14    6
   4   -5    4  1286.90    49.16    1
  -1   -4   -4  1367.09    49.90    2
  -5    1    4  1337.72    45.68    1
  -5    1    4  1320.46    50.20    3
  -1   -4   -4  1413.02    46.86    1
   4   -5    4  1332.65    44.08    5
  -5    1    4  1276.07    48.50    5
  -1   -4   -4  1377.35    51.52    6
  -6    2    4   273.18    14.47    5
  -6    2    4   278.90    16.07    3
  -2   -4   -4   264.99    16.15    6
  -2   -4   -4   258.36    14.94    2
  -6    2    4   266.37    12.13    1
  -2   -4   -4   271.53    11.38    1
   4   -6    4   246.06    15.11    1
  -3   -4   -4   144.43    12.71    2
  -7    3    4   156.56     9.37    1
  -3   -4   -4   136.86    13.15    6
  -7    3    4   139.71    11.12    5
   4   -7    4   174.70    14.32    1
  -7    3    4   153.21    12.79    3
  -4   -4   -4   330.76    19.99    2
  -8    4    4   311.94    15.84    1
  -8    4    4   319.15    16.78    5
  -4   -4   -4   326.89    20.13    6
   4   -8    4   312.94    20.11    1
  -8    4    4   320.39    20.03    3
  -5   -4   -4   155.19    15.75    2
  -5   -4   -4   152.11    14.74    6
  -9    5    4   182.53    15.41    3
   3   -8    4   190.64    15.73    1
  -8    5    4   165.72    12.23    1
  -8    5    4   169.96    14.84    3
  -5   -3   -4   173.34    13.90    2
  -5   -3   -4   175.26    16.70    6
  -5   -2   -4   686.80    32.11    6
  -7    5    4   635.35    28.16    1
  -7    5    4   647.42    25.12    5
  -5   -2   -4   738.49    30.86    2
   2   -7    4   646.41    29.94    1
  -5   -1   -4   188.74    13.11    2
   1   -6    4   232.67     9.69    6
  -5   -1   -4   199.90    14.46    6
  -6    5    4   240.83    14.38    1
  -6    5    4   234.23     9.63    5
  -5   -1   -4   207.60    14.56    5
  -5   -1   -4   193.89    13.72    3
   1   -6    4   241.30    14.42    1
  -5   -1   -4   194.46    15.32    4
   1   -6    4   235.33    10.50    5
  -5    0   -4   220.47    14.79    4
  -5    0   -4   206.88    13.14    2
   0   -5    4   249.00    11.11    6
  -5    0   -4   216.59    14.01    3
  -5    0   -4   212.25    14.07    6
  -5    5    4   256.21    13.87    1
  -5    0   -4   211.26    13.65    5
   0   -5    4   239.71    13.08    1
   0   -5    4   259.07    11.84    5
  -5    1   -4  1377.50    52.44    6
  -1   -4    4  1348.18    48.00    1
  -1   -4    4  1338.13    48.40    5
  -5    1   -4  1390.40    51.40    3
  -5    1   -4  1422.00    53.25    4
  -4    5    4  1284.74    49.67    1
  -2   -3    4   683.58    26.89    5
  -5    2   -4   632.84    28.00    4
  -3    5    4   667.54    24.98    4
  -2   -3    4   683.78    24.76    1
   5   -2    4   620.79    23.12    1
  -2   -3    4   708.48    26.73    2
   5   -2    4   683.84    23.44    1
  -3    5    4   656.86    27.48    1
  -5    2   -4   599.12    26.75    3
   5   -3    4   644.23    24.88    1
  -3   -2    4   698.34    26.74    2
  -3   -2    4   670.89    27.38    5
  -3   -2    4   681.98    26.72    3
  -3   -2    4   700.60    24.06    1
  -5    3   -4   616.21    26.80    3
  -2    5    4   663.50    27.49    1
  -5    3   -4   636.84    27.74    4
  -5    4   -4  1400.60    49.06    3
  -4   -1    4  1312.21    49.47    3
  -1    5    4  1286.01    48.04    1
   5   -4    4  1336.18    47.89    1
  -4   -1    4  1286.80    48.30    2
  -4   -1    4  1339.30    44.63    1
  -4   -1    4  1343.97    49.27    5
  -5    0    4   237.92    13.47    3
   5   -5    4   239.31    13.54    1
   0   -5   -4   207.69    13.12    6
  -5    0    4   246.88     9.74    1
  -5    0    4   253.07    14.41    5
   0   -5   -4   213.46    12.54    1
  -6    1    4   231.83    14.44    5
   5   -6    4   230.38    14.16    1
  -1   -5   -4   234.76    14.97    2
  -6    1    4   241.41     9.89    1
  -6    1    4   236.14    14.25    3
  -1   -5   -4   196.36    13.61    6
  -1   -5   -4   215.84    11.61    1
  -2   -5   -4   686.05    31.75    6
  -2   -5   -4   682.63    31.34    2
   5   -7    4   664.70    30.99    1
  -2   -5   -4   718.30    25.62    1
  -7    2    4   700.76    31.87    3
  -3   -5   -4   148.66    13.13    2
  -8    3    4   190.34    15.84    3
  -3   -5   -4   139.76    14.39    6
   5   -8    4   167.89    15.83    1
  -9    4    4   172.00    12.97    5
  -4   -5   -4   155.85    16.15    2
  -4   -5   -4   162.29    16.22    6
  -9    4    4   181.28    15.99    3
  -5   -5   -4   324.17    22.97    2
 -10    5    4   288.23    22.03    3
 -10    6    4   100.28    15.96    3
  -6   -4   -4    84.17    15.34    2
  -6   -3   -4   358.09    23.21    2
  -9    6    4   367.87    23.86    3
   3   -9    4   381.01    23.09    1
   8   -6   -4   162.91    12.61    1
  -8    6    4   180.37    40.68    1
   2   -8    4   164.82    19.41    1
  -6   -2   -4   170.01    15.66    2
   1   -7    4   271.59    16.68    1
  -7    6    4   259.70    16.58    1
  -6   -1   -4   254.64    17.44    2
  -6    0   -4   419.76    22.37    4
  -6    0   -4   410.57    21.48    3
   0   -6    4   393.87    17.21    5
   0   -6    4   369.46    18.93    1
  -6    6    4   355.94    19.88    1
  -1   -5    4   233.34    13.88    2
  -5    6    4   222.85    31.73    1
  -1   -5    4   243.83    13.13    5
  -6    1   -4   207.68    15.03    4
  -1   -5    4   252.55    13.02    1
  -6    1   -4   202.02    14.54    3
  -6    2   -4   263.61    15.71    4
  -2   -4    4   280.17    14.77    2
  -6    2   -4   243.02    15.46    3
  -2   -4    4   273.96    15.16    5
  -4    6    4   254.31    31.25    1
  -2   -4    4   278.67    12.97    1
  -6    3   -4  1102.88    42.96    4
  -3   -3    4  1050.32    37.33    1
  -3    6    4  1060.53    41.73    1
  -3   -3    4  1061.66    41.09    2
   6   -3    4  1074.63    37.69    1
  -3   -3    4  1047.64    40.91    5
  -6    3   -4  1106.62    42.22    3
  -4   -2    4   278.94    16.57    5
  -6    4   -4   272.49    14.94    4
  -2    6    4   272.59    15.84    1
   6   -4    4   269.44    13.63    1
  -6    4   -4   270.95    15.02    3
  -4   -2    4   270.53    10.92    1
  -4   -2    4   279.80    14.83    3
  -4   -2    4   299.33    15.17    2
  -5   -1    4   246.34    14.76    5
   1   -6   -4   193.43    12.83    6
   6   -5    4   242.33    13.26    1
  -6    5   -4   212.39    12.85    3
   1   -6   -4   199.95    13.53    1
  -5   -1    4   245.00    14.68    3
  -5   -1    4   248.65    14.00    2
  -6    0    4   364.68    19.82    5
   6   -6    4   371.57    20.14    1
  -6    6   -4   383.51    18.60    3
   0   -6   -4   421.27    18.58    1
  -6    0    4   377.76    20.52    3
   0   -6   -4   414.57    20.73    6
  -1   -6   -4   218.91    12.99    1
  -7    1    4   277.01    17.53    3
  -1   -6   -4   213.21    15.65    6
  -6    7   -4   241.72    13.49    3
   6   -7    4   250.68    17.24    1
  -1   -6   -4   245.98    16.84    2
   6   -8    4   165.57    15.55    1
  -2   -6   -4   161.46    14.90    2
  -8    2    4   154.15    13.58    3
  -2   -6   -4   168.86    14.74    6
  -3   -6   -4   364.68    21.90    2
  -3   -6   -4   374.44    23.23    6
  -9    3    4   328.19    21.99    3
 -10    4    4    65.74    15.46    3
  -4   -6   -4    39.51    17.23    6
  -4   -6   -4    74.92    14.97    2
  -9    7    4    65.99    12.06    3
   2   -9    4    90.46    13.36    1
   9   -7   -4    46.35    13.73    1
   8   -7   -4   450.05    24.43    1
   1   -8    4   442.90    23.50    1
   0   -7    4   242.37    16.74    2
  -7    7    4   262.72    17.56    1
   0   -7    4   271.90    16.17    1
  -7    0   -4   217.85    16.71    3
  -6    7    4   257.40    17.41    1
  -1   -6    4   258.78    14.29    5
  -7    1   -4   252.88    17.75    4
  -1   -6    4   277.76    14.89    1
  -7    1   -4   231.13    17.21    3
  -1   -6    4   260.06    16.02    2
  -5    7    4   684.96    30.55    1
  -2   -5    4   669.49    29.96    2
  -7    2   -4   700.15    31.04    3
  -2   -5    4   650.44    26.51    1
  -7    2   -4   713.43    31.27    4
  -2   -5    4   656.47    28.72    5
  -3   -4    4   150.18     8.47    1
  -7    3   -4   131.47    11.43    4
  -3   -4    4   170.52    12.52    2
  -7    3   -4   141.45    12.62    3
  -3   -4    4   156.28    12.50    5
  -4   -3    4   157.19    12.15    2
   7   -4    4   169.26     9.42    1
  -7    4   -4   136.20    11.85    3
  -7    4   -4   131.55    10.77    4
   2   -7   -4   719.77    30.90    1
  -7    5   -4   741.48    30.21    4
   7   -5    4   659.73    28.39    1
  -5   -2    4   661.59    30.52    3
  -5   -2    4   650.62    29.68    2
  -7    5   -4   742.38    30.91    3
   1   -7   -4   242.53    15.33    1
  -7    6   -4   250.23    14.91    4
   1   -7   -4   239.78    16.07    6
  -7    6   -4   223.22    14.89    3
   7   -6    4   267.01    16.08    1
  -6   -1    4   301.15    17.52    3
  -7    7   -4   235.49    14.56    4
  -7    7   -4   240.32    14.60    3
   0   -7   -4   227.87    16.24    6
   7   -7    4   261.43    17.67    1
  -7    0    4   257.75    17.66    3
   0   -7   -4   227.96    17.38    2
  -1   -7   -4   454.29    24.45    6
   7   -8    4   442.67    24.67    1
  -8    1    4   436.12    24.29    3
  -1   -7   -4   439.38    24.26    2
  -8    1    4   426.93    23.43    5
  -9    2    4    79.64    14.49    3
  -2   -7   -4    65.68    13.51    2
  -9    2    4    67.38    10.35    5
  -2   -7   -4    59.24    13.19    6
   1   -9    4    87.35    15.04    1
  -9    8    4    61.44    14.95    3
   1   -9    4    53.30    14.23    2
   0   -8    4   122.65    13.85    1
   8   -8   -4    90.03    11.69    1
   0   -8    4   107.57    13.58    2
   7   -8   -4   430.98    25.19    1
  -1   -7    4   450.92    21.50    1
  -8    1   -4   429.75    25.33    3
  -1   -7    4   420.83    23.51    2
  -2   -6    4   183.62    13.65    5
  -8    2   -4   163.98    15.15    4
   6   -8   -4   173.64    14.89    1
  -8    2   -4   150.38    15.31    3
  -2   -6    4   180.86    13.86    2
  -8    3   -4   171.74    15.10    3
  -3   -5    4   187.25    14.25    2
  -8    3   -4   134.88    13.12    4
   5   -8   -4   131.31    13.12    1
   4   -8   -4   351.70    20.94    1
  -8    4   -4   350.10    19.31    4
  -4   -4    4   315.84    18.59    2
  -8    4   -4   332.01    20.07    3
  -8    5   -4   151.62    13.81    3
  -5   -3    4   198.06    14.64    2
  -8    5   -4   158.64    12.54    4
  -6   -2    4   177.97    14.70    2
  -8    6   -4   142.35    12.83    3
   2   -8   -4   137.38    12.82    6
   2   -8   -4   159.10    13.44    1
   8   -6    4   173.47    13.34    1
  -6   -2    4   183.64    15.22    3
   1   -8   -4   420.95    23.49    6
   8   -7    4   428.86    23.17    1
  -7   -1    4   457.78    24.14    3
  -8    7   -4   466.27    23.28    3
  -8    0    4    89.40    14.72    3
   0   -8   -4    79.85    11.61    2
   8   -8    4    86.02    13.64    1
  -1   -8   -4    59.29    13.32    2
  -1   -8    4    59.75    13.98    2
   8   -9   -4    44.90    11.30    1
  -2   -7    4    65.27    11.74    2
  -9    2   -4    58.19    13.39    3
  -9    3   -4   378.25    23.31    3
  -3   -6    4   340.29    21.24    2
   6   -9   -4   376.59    23.55    1
  -9    4   -4   142.01    15.87    3
  -4   -5    4   175.76    14.14    5
  -4   -5    4   175.18    15.64    2
  -9    5   -4   156.03    15.80    3
  -5   -4    4   160.05    15.22    2
  -6   -3    4   365.40    22.16    2
  -9    6   -4   385.81    22.51    3
   2   -9   -4    51.94    11.77    1
  -9    7   -4    80.87    12.29    3
  -8   -1    4    48.56    14.57    3
  -4   -6    4    83.76    13.68    5
  -4   -6    4   118.17    16.40    2
   6  -10   -4    70.15    13.50    1
  -5   -5    4   287.94    19.28    2
 -10    5   -4   300.28    22.62    3
  -6   -4    4    55.49    14.37    2
   4  -10   -4    69.78    13.94    1
 -10    6   -4    91.42    13.49    3
   0    0    5    -7.01     1.79    1
   0    0   -5     1.02     1.74    1
   1    0    5  3618.17   117.81    3
   1   -1   -5  3324.49   114.21    1
  -1    1    5  3617.17   114.67    1
  -1    0   -5  3349.40   113.74    1
   1    0    5  3679.51   114.09    1
   0    1   -5  3402.51   114.28    1
   1    0    5  3671.99   115.63    2
  -1    0   -5  3469.36   115.68    2
   0   -1   -5  3466.42   121.37    4
  -1    1   -5  3285.61   113.32    1
   0    1    5  3657.98   113.69    1
   1   -1    5  3570.86   113.78    1
   1    0   -5  3448.67   113.49    1
  -1    0    5  3527.20   113.74    1
  -2    1    5    -4.80     3.19    1
   1   -2    5    -2.00     2.55    1
   1    1    5    -2.41     1.11    1
  -1    2   -5    -0.45     2.26    1
   2   -1   -5    -3.11     1.37    2
  -1   -1   -5    -6.78     7.43    4
   1    1    5    -3.71     2.15    5
  -1   -1   -5    -3.90     5.40    2
   2   -1   -5    -1.28     1.98    1
  -1   -1   -5    -3.12     1.35    1
   1    1    5    -0.93     1.71    3
  -2   -1   -5  1837.05    62.84    1
  -3    2    5  1974.02    65.39    1
  -2   -1   -5  1913.91    69.50    6
   2    1    5  2030.28    63.20    1
  -2   -1   -5  1919.42    66.43    2
   1   -3    5  1979.46    66.01    1
  -2   -1   -5  1885.47    70.52    4
  -2    0   -5  5490.04   194.14    4
  -2    0   -5  5629.00   186.92    3
   0   -2    5  5751.67   181.14    1
   2    0    5  5794.60   179.39    1
   2    0    5  5564.31   186.43    3
   0    2   -5  5546.28   188.53    6
  -2    0   -5  5552.76   183.66    2
  -2    0   -5  5258.10   179.12    1
  -2    2    5  5692.81   181.19    1
   2    0    5  5637.12   183.38    2
  -2    0   -5  5403.19   190.78    6
  -2    1   -5     3.66     1.89    1
  -2    1   -5     0.92     1.75    3
   2   -1    5    -3.23     1.86    2
  -1    2    5    -4.97     9.93    1
  -1   -1    5     1.07     2.16    2
  -1   -1    5     7.22     3.19    1
  -2    1   -5     6.20     2.40    6
   1   -2   -5    -0.17     1.44    4
   1   -2   -5     6.86     2.54    1
   1    1   -5     1.49     2.05    1
   2   -1    5     1.20     1.81    1
   2   -2    5  5562.88   179.27    1
  -2    2   -5  5621.33   187.07    6
   0    2    5  5471.32   191.10    4
   0    2    5  5531.48   178.15    5
   2    0   -5  5384.08   178.91    1
  -2    0    5  5510.57   180.80    2
   0   -2   -5  5665.41   191.48    4
   0    2    5  5672.70   178.93    1
  -2    2   -5  5264.65   178.99    1
  -2    2   -5  5680.73   183.52    3
   0   -2   -5  5432.70   178.36    1
   2    0   -5  5443.64   180.63    2
   1    2    5  2024.58    64.22    1
  -1   -2   -5  1870.14    63.57    1
   3   -1   -5  1921.06    67.89    4
  -1   -2   -5  1927.06    66.32    2
   3   -1   -5  1913.56    65.11    2
  -3    1    5  2003.23    64.82    1
  -1   -2   -5  1857.20    70.11    4
   2   -3    5  1949.94    66.05    1
   2   -4    5     2.88     3.80    1
  -2   -2   -5     2.11     1.44    1
  -2   -2   -5     3.27     4.92    4
  -2   -2   -5     4.06     4.47    6
  -4    2    5    -1.02     2.57    1
   2    2    5     0.03     1.50    1
  -2    5   -5  1893.20    67.10    3
  -3   -2   -5  1967.96    73.27    4
   2   -5    5  1921.33    68.16    1
  -3   -2   -5  1920.58    71.71    6
  -5    3    5  1946.38    65.81    5
  -5    3    5  1944.06    66.42    1
  -3   -2   -5  1878.38    68.37    2
  -1    4   -5  2031.86    68.62    3
  -3   -1   -5  1980.93    74.04    6
  -4    3    5  2024.29    69.62    1
   1   -4    5  2032.22    70.23    1
  -4    3    5  2084.02    68.06    5
  -3   -1   -5  2016.28    75.37    4
  -3   -1   -5  2057.21    71.14    2
   0   -3    5     3.37     2.58    1
  -3    0   -5     5.41     6.24    6
  -3    0   -5     7.69     1.10    1
  -3    0   -5     6.95     3.03    3
  -3    0   -5     4.51     7.34    4
  -3    3    5    12.35     4.45    1
   0    3   -5     7.90     1.55    3
   3    0    5    11.07     1.22    1
  -3    1   -5  1881.55    67.74    3
  -1   -2    5  2025.57    66.25    2
   3   -1    5  2076.64    64.38    1
  -2    3    5  1978.38    66.58    1
  -3    1   -5  1819.38    64.03    1
  -1   -2    5  2008.61    65.67    1
  -3    1   -5  1878.82    70.87    4
   1    2   -5  1916.94    67.94    6
  -1   -2    5  2042.39    66.50    3
  -3    1   -5  1898.76    69.36    6
  -2   -1    5  2014.09    65.44    1
  -2   -1    5  2029.08    67.60    3
   3   -2    5  1951.53    65.19    1
   3   -2    5  2032.06    65.71    1
   2    1   -5  1851.08    64.94    1
   3   -2    5  1973.35    68.68    6
  -3    2   -5  1908.55    67.42    3
  -1    3    5  1948.21    69.36    4
  -1    3    5  1952.42    64.37    5
  -3    2   -5  1931.26    68.68    6
  -1    3    5  1988.54    66.47    1
  -2   -1    5  1995.29    66.24    2
   2    1   -5  1910.26    69.07    6
   3    0   -5    10.80     3.48    4
   3   -3    5     5.86     3.29    1
   0    3    5     4.49     2.01    5
   3   -3    5     5.60     1.78    6
  -3    3   -5     5.22     2.01    3
   0    3    5    10.13     3.51    1
  -3    0    5     6.98     8.84    3
   3    0   -5     9.32     2.22    1
   0   -3   -5    -0.39     4.20    4
   3   -3    5     5.82     2.51    5
   3    0   -5     3.18     3.02    2
   3   -4    5  2069.16    70.52    1
  -1   -3   -5  2015.10    74.85    4
   4   -1   -5  1979.07    72.01    4
  -1   -3   -5  2050.83    70.89    2
  -4    1    5  2096.64    69.96    5
  -1   -3   -5  1884.74    67.17    1
   1    3    5  2068.24    67.99    1
  -4    1    5  2096.30    68.17    1
  -1   -3   -5  2017.86    73.93    6
   3   -5    5  1992.81    68.57    1
  -2   -3   -5  1898.78    68.38    2
  -2   -3   -5  1966.01    63.81    1
  -2   -3   -5  1814.94    63.67    1
  -5    2    5  1961.34    65.62    1
  -2   -3   -5  1926.18    71.62    6
  -5    2    5  1902.49    66.58    5
  -6    3    5    -0.64     4.47    1
  -6    3    5    -3.21     4.26    5
   3   -6    5     1.90     4.25    1
  -3   -3   -5     1.51     4.73    6
   3   -7    5   673.32    30.79    1
  -4   -3   -5   662.46    30.60    2
  -7    4    5   695.16    27.82    1
  -7    4    5   658.80    26.99    5
  -4   -3   -5   655.29    32.09    6
  -4   -2   -5  1496.04    59.88    6
  -6    4    5  1554.40    55.09    1
  -4   -2   -5  1506.11    57.19    2
  -4   -2   -5  1469.36    60.81    4
   2   -6    5  1563.90    51.00    5
   2   -6    5  1570.88    57.03    1
  -6    4    5  1506.24    53.01    5
  -5    4    5     8.31     2.92    5
  -5    4    5     5.11     4.76    1
  -4   -1   -5     9.34     6.55    4
   1   -5    5    -1.50     4.73    1
  -4   -1   -5    12.32     6.03    6
  -4   -1   -5     6.28     5.50    2
   1   -5    5     7.06     3.22    5
  -4    4    5  2657.49    90.48    1
   0   -4    5  2750.99    90.08    1
  -4    0   -5  2635.22    95.51    6
   0    4   -5  2512.20    89.66    3
  -4    0   -5  2582.42    93.14    3
  -4    0   -5  2657.96    97.14    4
  -4    4    5  2690.95    86.67    5
  -4    0   -5  2728.78    91.97    2
  -1   -3    5  2070.19    69.70    1
  -4    1   -5  2042.59    74.46    6
  -4    1   -5  2037.17    75.78    4
  -4    1   -5  1940.52    72.52    3
  -3    4    5  2083.39    71.29    1
   4   -1    5  2047.90    67.10    1
   4   -1    5  2174.62    67.18    1
   4   -2    5     1.86     2.23    1
  -2   -2    5     1.98     2.66    3
  -2   -2    5     8.84     2.93    1
  -2    4    5     0.45     1.25    5
  -4    2   -5     2.55     3.19    3
  -2   -2    5    -2.21     2.78    2
  -4    2   -5    -0.14     3.70    4
   4   -2    5     2.07     1.99    1
  -1    4    5  2090.75    69.24    5
  -3   -1    5  2090.93    72.07    2
  -3   -1    5  2140.91    70.02    1
  -4    3   -5  2077.54    73.13    3
  -1    4    5  2107.75    72.08    1
   4   -3    5  2112.62    71.42    1
  -3   -1    5  2097.28    73.48    3
   4   -4    5  2665.93    92.67    6
   4   -4    5  2715.67    91.15    1
   4   -4    5  2690.37    88.10    5
  -4    4   -5  2634.92    91.69    3
  -4    0    5  2699.74    88.33    1
   0    4    5  2714.87    90.17    1
  -4    0    5  2610.22    93.33    3
  -4    0    5  2682.43    91.37    5
  -5    1    5    11.90     5.43    5
   1    4    5     4.30     3.43    1
  -5    1    5     9.65     5.57    3
   4   -5    5    11.31     5.41    1
  -1   -4   -5    10.59     4.31    6
   4   -6    5  1531.79    56.96    1
  -2   -4   -5  1531.51    51.50    1
  -2   -4   -5  1495.37    56.94    2
  -2   -4   -5  1517.57    59.37    6
  -6    2    5  1524.74    55.49    5
  -6    2    5  1534.45    52.80    1
  -6    2    5  1520.16    57.87    3
  -7    3    5   665.58    30.71    3
  -7    3    5   674.92    26.16    1
  -7    3    5   660.20    28.00    5
  -3   -4   -5   657.96    31.39    6
   4   -7    5   664.24    30.64    1
  -3   -4   -5   642.36    29.76    2
  -8    4    5    -1.44     6.53    1
  -8    4    5    10.07     9.02    3
  -4   -4   -5     1.81     8.32    2
   4   -8    5     9.27     7.67    1
  -4   -4   -5    -3.26     7.04    6
   4   -9    5   635.25    30.77    1
  -9    5    5   632.35    32.08    3
  -5   -4   -5   596.65    32.63    6
  -5   -4   -5   583.46    30.80    2
  -8    5    5   639.94    31.95    3
  -5   -3   -5   666.62    31.96    2
  -5   -3   -5   662.23    33.73    6
  -8    5    5   659.30    28.49    1
   3   -8    5   703.09    32.07    1
  -5   -2   -5     8.53     7.03    6
  -5   -2   -5    23.73     8.45    2
  -7    5    5    -4.45     6.64    1
   2   -7    5     7.59     7.33    1
  -7    5    5     4.18     4.36    5
  -5   -1   -5   848.07    38.11    6
  -6    5    5   889.24    35.51    1
  -6    5    5   894.97    30.97    5
   1   -6    5   865.98    35.63    1
   1   -6    5   935.40    32.08    5
  -5   -1   -5   863.13    36.58    2
  -5   -1   -5   877.97    39.35    4
  -5    5    5   983.80    37.21    1
  -5    0   -5   907.68    39.06    6
   0   -5    5   948.38    36.06    1
   0   -5    5   978.34    34.67    5
  -5    0   -5   895.45    37.69    3
  -5    0   -5   880.68    39.22    4
  -5    1   -5     6.73     5.49    4
  -5    1   -5    14.83     5.85    6
  -3    5    5  2058.21    70.45    4
  -2   -3    5  2001.03    70.11    2
  -3    5    5  2010.11    70.58    1
  -2   -3    5  2036.74    69.89    5
   5   -2    5  2042.32    66.32    1
  -5    2   -5  1962.30    74.40    4
  -5    2   -5  1924.50    71.65    3
  -2   -3    5  1974.03    67.80    1
  -5    3   -5  1948.46    70.12    3
  -5    3   -5  1952.15    72.96    4
  -3   -2    5  1953.85    68.78    2
  -3   -2    5  2023.51    66.20    1
  -3   -2    5  1952.21    69.59    3
  -2    5    5  1941.45    69.21    1
  -3   -2    5  2014.33    69.38    5
   5   -3    5  1982.31    66.94    1
  -4   -1    5    13.88     6.21    5
  -1    5    5    10.01     4.63    1
  -5    4   -5     5.11     3.73    3
  -4   -1    5     2.11     2.30    1
  -5    0    5   935.72    36.85    5
  -5    0    5   938.31    32.36    1
   5   -5    5   907.27    36.21    1
  -5    0    5   956.50    37.25    3
  -5    5   -5   919.57    35.08    3
   0    5    5   948.53    35.19    1
   0   -5   -5   875.92    37.58    6
  -6    1    5   914.53    37.18    3
  -1   -5   -5   844.34    36.43    2
  -5    6   -5   890.77    33.73    3
  -1   -5   -5   852.76    37.31    6
  -1   -5   -5   858.92    32.81    1
  -6    1    5   930.22    31.45    1
   5   -6    5   868.28    36.14    1
  -7    2    5     0.90     4.95    5
  -7    2    5     3.39     4.21    1
  -7    2    5    11.49     8.14    3
  -2   -5   -5     6.69     5.58    2
   5   -7    5    17.19     8.34    1
  -2   -5   -5     7.62     5.73    6
  -3   -5   -5   651.73    31.48    2
  -8    3    5   655.37    31.87    3
   5   -8    5   657.49    31.87    1
  -3   -5   -5   633.16    32.24    6
  -8    3    5   651.89    28.76    5
  -9    4    5   629.86    32.63    3
  -4   -5   -5   621.53    32.03    6
   5   -9    5   639.63    31.55    1
  -4   -5   -5   612.04    31.83    2
   5  -10    5    -1.67    10.85    1
 -10    5    5    13.76    15.20    3
  -5   -5   -5    17.04    16.48    2
   4  -10    5   370.90    24.99    1
  -9    6    5     9.11    10.27    3
  -6   -3   -5     6.66     7.84    2
  -8    6    5   779.66    33.11    1
  -6   -2   -5   708.61    36.78    6
   2   -8    5   839.30    35.27    1
  -6   -2   -5   724.97    35.31    2
   1   -7    5   951.23    38.15    1
  -7    6    5   895.65    37.23    1
  -6   -1   -5   865.85    38.46    2
  -6   -1   -5   922.96    41.79    6
   0   -6    5     5.57     5.01    5
  -6    0   -5     7.41     7.92    3
  -6    6    5    -1.50     7.02    1
  -6    0   -5    15.27     8.41    4
   0   -6    5     0.69     5.58    1
  -6    1   -5   841.00    36.66    3
  -1   -5    5   880.68    34.00    1
  -6    1   -5   870.16    38.42    4
  -5    6    5   909.13    36.73    1
  -1   -5    5   884.29    35.65    2
  -1   -5    5   897.67    34.16    5
  -2   -4    5  1496.26    55.98    2
  -2   -4    5  1565.63    53.50    1
  -6    2   -5  1518.77    59.59    4
  -2   -4    5  1559.42    55.64    5
  -4    6    5  1521.91    56.95    1
  -6    2   -5  1486.55    57.67    3
  -6    3   -5     3.76     4.32    4
  -6    3   -5    14.83     5.72    3
  -3    6    5    12.31     6.54    1
  -3   -3    5    12.24     6.95    5
  -4   -2    5  1507.64    56.53    5
  -4   -2    5  1538.66    56.87    3
   6   -4    5  1546.58    54.26    1
  -4   -2    5  1495.33    55.92    2
  -6    4   -5  1580.55    59.04    4
  -2    6    5  1517.59    56.42    1
  -6    4   -5  1506.21    56.69    3
  -4   -2    5  1550.60    51.65    1
  -5   -1    5   886.10    30.52    1
  -6    5   -5   845.08    34.90    3
  -1    6    5   886.39    35.27    1
   6   -5    5   920.74    35.34    1
  -5   -1    5   909.79    36.71    3
  -5   -1    5   888.27    35.31    2
   0   -6   -5    11.90     7.04    6
   0   -6   -5     3.83     5.15    2
  -6    0    5     9.60     7.19    3
  -6    6   -5     6.89     4.82    3
   0   -6   -5    -6.13     5.73    1
   6   -7    5   881.14    38.60    1
  -6    7   -5   880.55    35.29    3
  -1   -6   -5   946.11    39.92    6
  -1   -6   -5   932.78    39.58    2
  -1   -6   -5   895.56    34.37    1
  -7    1    5   919.24    39.05    3
  -2   -6   -5   741.76    35.25    6
  -2   -6   -5   738.65    34.90    2
   6   -8    5   788.77    35.28    1
  -8    2    5   737.71    35.40    3
  -9    3    5    17.64    11.99    3
  -3   -6   -5    -7.43    11.69    6
  -3   -6   -5    10.49    11.42    2
  -4   -6   -5   323.87    24.93    6
  -9    7    5   305.60    21.83    3
   2   -9    5   299.23    20.18    1
   9   -7   -5   292.34    19.49    1
   1   -8    5   -10.93     9.43    1
  -8    7    5    -2.75     6.59    1
   8   -7   -5    -2.46     6.68    1
  -7    7    5   824.84    36.60    1
   0   -7    5   864.48    35.30    1
   0   -7    5   859.36    37.46    2
  -7    1   -5   928.95    41.49    4
  -1   -6    5   941.23    36.16    5
  -7    1   -5   866.91    39.95    3
  -6    7    5   915.69    38.80    1
  -1   -6    5   932.39    38.92    2
  -1   -6    5   962.48    36.36    1
  -2   -5    5    -3.46     6.33    5
  -5    7    5     4.58     7.89    1
  -7    2   -5     6.37     7.52    4
  -2   -5    5    -0.38     5.46    2
  -7    2   -5     5.23     7.79    3
  -3   -4    5   686.88    29.59    2
  -3   -4    5   663.21    29.29    5
  -4    7    5   682.54    30.47    1
  -7    3   -5   659.81    30.68    4
  -7    3   -5   659.67    30.46    3
  -3   -4    5   694.16    25.76    1
  -4   -3    5   675.94    29.97    5
   7   -4    5   693.20    26.22    1
  -7    4   -5   625.45    29.63    4
  -4   -3    5   694.42    29.30    2
  -7    4   -5   676.97    30.08    3
   7   -5    5     7.98     5.35    1
  -7    5   -5     1.89     6.05    3
  -7    5   -5     6.69     5.96    4
  -5   -2    5     5.42     5.15    3
   7   -6    5   957.92    38.29    1
   1   -7   -5   932.41    40.00    6
  -6   -1    5   916.58    39.38    3
  -7    6   -5   957.16    38.87    4
  -7    6   -5   911.46    37.88    3
  -7    7   -5   813.49    33.94    3
   0   -7   -5   807.03    37.10    6
   7   -7    5   836.60    36.63    1
   0   -7   -5   846.71    37.36    2
  -7    0    5   859.84    37.55    3
   7   -8    5    -6.08    10.17    1
  -8    1    5    15.46    10.43    3
  -1   -7   -5     9.60     9.88    2
  -9    2    5   283.76    19.18    5
  -2   -7   -5   305.53    21.60    2
  -9    2    5   319.55    21.88    3
  -2   -7   -5   275.98    20.24    6
   9   -8   -5   309.34    19.94    1
   1   -9    5   275.99    22.03    2
  -9    8    5   257.85    19.63    3
   1   -9    5   297.60    21.27    1
   8   -8   -5   424.14    25.17    1
   0   -8    5   451.33    25.13    2
   0   -8    5   438.15    23.58    1
  -1   -7    5    -8.39     8.79    1
  -1   -7    5    12.34     9.44    2
  -8    1   -5    11.59    10.08    3
   7   -8   -5     3.87    10.56    1
  -2   -6    5   736.30    34.12    2
  -6    8    5   796.22    35.69    1
  -8    2   -5   751.47    35.92    3
  -8    2   -5   779.81    36.38    4
  -8    3   -5   648.13    31.71    3
  -3   -5    5   711.37    31.41    2
  -8    3   -5   653.43    31.17    4
   5   -8   -5   677.90    32.01    1
  -5    8    5   677.17    31.61    1
  -8    4   -5     9.76     8.32    3
  -8    4   -5     1.96     7.89    4
  -4   -4    5    -2.16     7.88    2
  -8    5   -5   630.36    30.08    3
  -5   -3    5   655.44    30.14    2
  -8    5   -5   673.44    30.38    4
   8   -6    5   762.64    31.72    1
  -8    6   -5   717.14    32.47    3
  -6   -2    5   767.51    34.33    3
   2   -8   -5   762.39    34.25    6
   1   -8   -5     9.31     9.53    6
  -8    7   -5    -9.33     8.40    3
  -7   -1    5    -3.96     9.70    3
   8   -7    5     9.42     8.84    1
   1   -8   -5    21.20    11.42    2
   0   -8   -5   441.89    26.14    2
   0   -8   -5   419.51    23.98    6
   8   -8    5   456.56    24.88    1
  -8    0    5   430.28    25.38    3
  -9    1    5   315.68    20.89    3
  -1   -8   -5   308.34    23.14    2
  -1   -8    5   289.48    20.82    2
   8   -9   -5   270.18    19.89    1
  -9    2   -5   302.09    22.03    3
   7   -9   -5   302.61    20.66    1
  -2   -7    5   245.47    19.29    2
  -9    3   -5   -16.44    12.72    4
  -9    3   -5     6.86    11.41    3
  -3   -6    5    -0.39    10.21    5
  -3   -6    5    11.01     9.93    2
  -9    4   -5   613.83    30.76    3
  -4   -5    5   625.63    29.63    2
   5   -9   -5   629.03    32.15    1
  -5   -4    5   631.89    29.62    2
  -9    5   -5   617.71    30.33    3
  -9    6   -5   -10.27    10.46    3
   2   -9   -5   277.48    18.78    1
  -8   -1    5   280.93    21.91    3
   1   -9   -5   276.35    21.04    2
 -10    4   -5   342.22    23.06    3
  -4   -6    5   349.95    22.23    2
   6  -10   -5   350.05    23.16    1
  -5   -5    5    -4.89    13.30    5
   5  -10   -5     0.50    13.06    1
  -5   -5    5    -5.51    13.19    2
  -6   -4    5   327.30    22.64    2
   4  -10   -5   339.29    23.22    1
   0    0    6  1199.89    44.99    1
   0    0   -6  1477.53    45.12    1
   1    0    6  1989.73    65.63    1
   0   -1    6  1982.01    66.22    1
   1    0    6  2002.89    67.51    3
   0    1   -6  1925.33    65.80    1
  -1    1    6  1944.98    66.21    1
  -1    0   -6  2076.39    66.25    2
   1   -1   -6  1938.04    65.75    1
   1    0    6  2036.46    66.08    2
  -1    0   -6  1980.37    65.35    1
   1    0   -6  1975.09    66.20    1
  -1    0    6  1985.14    66.54    1
  -1    1   -6  1950.54    66.06    1
   0    1    6  2025.77    66.40    1
   1   -1    6  2028.81    66.53    1
   0   -1   -6  1987.36    70.74    4
   0   -1   -6  2085.28    66.46    2
   1   -1    6  2016.41    66.29    2
   0   -1   -6  1996.85    66.01    1
   1   -1    6  1944.14    66.92    3
  -1   -1   -6  4982.53   157.33    2
   2   -1   -6  4723.09   155.95    2
   1    1    6  4741.95   160.19    3
  -1   -1   -6  4665.05   153.94    1
   1   -2    6  4765.87   155.61    1
  -2    1    6  4656.23   155.17    1
   1    1    6  4789.48   154.35    1
  -1   -1   -6  4814.89   166.42    4
  -2   -1   -6   974.00    33.60    1
   2    1    6  1054.77    33.99    1
  -2   -1   -6  1017.32    36.52    2
  -2   -1   -6   999.99    38.51    6
  -2   -1   -6  1014.44    57.95    4
   1   -3    6  1004.01    36.61    1
  -3    2    6   978.41    35.92    1
   0   -2    6  2509.95    81.39    1
  -2    2    6  2436.58    81.43    1
  -2    0   -6  2428.94    82.03    2
  -2    0   -6  2298.45    79.39    1
   0    2   -6  2398.54    83.10    6
   2    0    6  2512.20    81.82    2
   2    0    6  2441.00    83.16    3
  -2    0   -6  2348.26    85.49    6
   2    0    6  2620.93    79.87    1
  -2    0   -6  2377.47    87.26    4
   1   -2   -6  5045.08   165.71    4
  -1    2    6  4841.38   156.33    1
   1    1   -6  4661.72   155.99    1
  -2    1   -6  4989.80   164.02    6
  -1   -1    6  4719.03   155.98    1
  -1   -1    6  4727.19   156.89    2
  -1   -1    6  4658.26   159.65    3
   2   -1    6  4605.37   159.94    3
   2   -1    6  4914.78   155.58    1
  -2    1   -6  5035.21   160.54    3
  -2    1   -6  4545.53   155.04    1
  -2    2   -6  2339.72    81.88    3
  -2    2   -6  2474.36    83.68    6
   2    0   -6  2430.70    80.71    2
   0   -2   -6  2450.82    86.60    4
   0   -2   -6  2349.32    80.37    1
  -2    0    6  2537.48    81.11    1
   2   -2    6  2516.71    81.45    1
   0    2    6  2439.98    80.97    1
  -1   -2   -6   980.59    34.71    1
   2   -3    6   994.92    36.99    1
  -1   -2   -6  1011.71    39.35    4
  -1   -2   -6  1026.85    36.92    2
  -3    1    6  1014.73    36.03    1
   3   -1   -6  1002.18    35.41    2
   1    2    6  1032.99    35.36    1
   3   -1   -6  1109.13    37.02    4
   2    2    6   998.07    35.66    1
  -4    2    6   961.00    37.49    1
  -2   -2   -6  1119.92    39.28    2
  -2   -2   -6  1098.87    41.79    4
   2   -4    6   919.99    38.49    1
  -2   -2   -6  1156.42    41.79    6
  -2   -2   -6  1119.71    35.42    1
   2   -5    6   860.58    34.63    1
  -2    5   -6   870.72    30.45    3
  -3   -2   -6   917.98    35.10    2
  -3   -2   -6   916.32    37.85    4
  -5    3    6   856.17    32.52    5
  -5    3    6   885.65    33.30    1
  -3   -2   -6   861.47    36.49    6
  -3   -1   -6  1049.24    41.00    4
   1   -4    6   990.42    37.68    1
  -3   -1   -6   993.63    37.79    2
  -3   -1   -6  1018.98    40.03    6
  -4    3    6   976.20    37.08    1
  -3    0   -6  3126.36   101.80    1
  -3    0   -6  3160.94   112.89    4
  -3    3    6  3021.32   105.07    1
  -3    0   -6  3260.26   108.59    3
   3    0    6  3145.94   101.88    1
   0   -3    6  3044.47   104.84    1
  -3    0   -6  3236.78   106.63    2
  -3    0   -6  3193.27   110.95    6
  -1   -2    6  1023.79    35.42    2
   1    2   -6  1036.60    36.34    6
  -3    1   -6   994.87    34.28    1
  -1   -2    6   997.39    35.84    1
  -1   -2    6   992.31    35.12    3
   3   -1    6  1028.16    34.52    1
  -3    1   -6   998.79    39.18    4
  -3    1   -6  1026.89    37.86    6
  -2    3    6   993.11    36.60    1
  -3    1   -6  1001.86    36.87    3
  -2   -1    6  1030.85    35.94    1
  -1    3    6   989.23    36.75    1
   1   -3   -6  1037.79    37.80    4
  -3    2   -6  1025.67    36.66    3
  -3    2   -6  1024.37    37.31    6
   3   -2    6  1022.29    36.00    1
  -2   -1    6  1038.90    35.77    2
  -2   -1    6  1028.89    36.61    3
   0   -3   -6  3311.09   110.63    4
   0    3    6  2972.98   102.83    1
   3    0   -6  3075.75   103.34    2
  -3    3   -6  3265.55   104.87    3
   3   -3    6  3074.81   103.65    1
  -3    0    6  3017.00   102.34    1
  -3    0    6  3041.14   106.30    3
   3   -4    6   953.42    37.49    1
  -1   -3   -6  1003.04    39.84    4
  -4    1    6   992.19    35.52    1
  -1   -3   -6  1015.56    39.71    6
  -3    4   -6  1040.37    35.09    3
  -1   -3   -6  1003.50    37.59    2
   1    3    6   998.85    35.31    1
   4   -1   -6   995.61    36.89    4
  -5    2    6   867.39    32.29    1
  -2   -3   -6   866.66    36.23    6
  -2   -3   -6   886.32    34.44    2
   2    3    6   877.20    30.33    1
  -5    2    6   820.84    32.85    5
   3   -5    6   848.11    34.70    1
  -2   -3   -6   905.62    36.85    4
  -6    3    6  1284.98    47.34    1
  -3   -3   -6  1377.52    52.82    6
  -3   -3   -6  1364.01    50.33    2
   3   -6    6  1310.20    50.24    1
  -6    3    6  1229.70    47.17    5
  -7    4    6   297.49    15.79    5
  -4   -3   -6   304.63    17.92    2
   3   -7    6   322.69    19.01    1
  -4   -3   -6   349.36    20.75    6
  -7    4    6   312.92    15.84    1
   2   -6    6   710.53    23.96    5
  -6    4    6   647.39    25.36    5
  -4   -2   -6   660.12    28.94    2
   2   -6    6   644.75    28.69    1
  -4   -2   -6   615.58    30.47    4
  -6    4    6   655.47    27.36    1
  -4   -2   -6   616.00    30.01    6
  -5    4    6  1595.99    57.49    5
   1   -5    6  1664.35    60.93    1
  -5    4    6  1648.44    60.44    1
  -4   -1   -6  1745.94    65.76    4
  -4   -1   -6  1815.03    65.29    6
  -4   -1   -6  1728.36    61.84    2
  -4    0   -6  1135.18    43.32    2
  -4    0   -6  1166.09    45.39    6
   0   -4    6  1152.03    42.41    1
   0    4   -6  1113.12    40.02    3
  -4    0   -6  1188.50    44.35    3
  -4    0   -6  1182.78    46.32    4
  -4    4    6  1145.67    42.84    1
  -4    1   -6  1035.52    39.15    6
  -3    4    6   972.79    37.41    1
   4   -1    6   949.37    33.53    1
  -4    1   -6   996.33    39.94    4
   1    3   -6   993.89    36.25    6
   4   -1    6  1017.67    33.68    1
  -1   -3    6  1022.38    36.39    1
  -4    1   -6   983.36    37.77    3
  -1   -3    6  1001.45    36.36    2
  -2    4    6   931.79    37.48    1
  -4    2   -6  1127.93    40.38    4
  -4    2   -6  1144.09    39.01    6
  -4    2   -6  1138.56    38.31    3
   4   -2    6   967.23    35.34    1
  -2    4    6   921.44    34.05    5
  -2   -2    6   968.26    36.00    1
  -2   -2    6   990.71    36.67    3
  -2   -2    6   977.03    36.50    2
  -3   -1    6   979.29    35.58    2
  -3   -1    6   972.70    36.38    3
  -4    3   -6  1010.02    36.15    3
  -1    4    6   962.07    33.83    5
  -3   -1    6   989.96    34.68    1
  -1    4    6  1007.97    36.68    1
   4   -3    6   958.22    35.63    1
  -4    0    6  1151.43    43.27    5
   4   -4    6  1196.20    43.03    1
   4   -4    6  1115.03    41.29    6
   0    4    6  1183.97    41.95    1
  -4    0    6  1153.06    40.37    1
  -4    4   -6  1137.05    41.48    3
  -4    0    6  1187.18    43.60    3
  -5    1    6  1631.17    57.23    1
   1    4    6  1691.82    57.73    1
  -5    1    6  1586.13    61.40    3
  -1   -4   -6  1744.97    63.77    6
   4   -5    6  1683.33    60.67    1
  -1   -4   -6  1741.85    61.28    2
  -5    1    6  1571.10    59.65    5
  -4    5   -6  1753.41    58.47    3
  -6    2    6   665.36    29.22    3
  -6    2    6   650.80    25.33    1
  -2   -4   -6   646.22    30.18    6
  -2   -4   -6   656.53    23.94    1
   4   -6    6   660.99    29.31    1
  -2   -4   -6   634.07    28.65    2
  -6    2    6   653.06    27.66    5
  -7    3    6   296.35    15.90    5
   4   -7    6   296.95    18.15    1
  -7    3    6   309.92    18.68    3
  -7    3    6   303.44    14.89    1
  -3   -4   -6   300.85    18.29    2
  -3   -4   -6   309.09    19.36    6
   4   -8    6   441.99    25.21    1
  -4   -4   -6   517.76    27.22    6
  -8    4    6   466.00    21.34    1
  -8    4    6   446.10    21.74    5
  -4   -4   -6   511.09    25.86    2
  -8    4    6   437.11    25.41    3
  -9    5    6   242.27    18.17    3
   4   -9    6   257.76    19.82    1
  -5   -4   -6   267.77    20.18    2
  -5   -4   -6   240.08    21.08    6
  -8    5    6   319.83    20.96    3
  -5   -3   -6   311.23    20.17    2
  -8    5    6   315.12    17.33    1
   3   -8    6   285.74    18.75    1
  -5   -3   -6   318.42    20.52    6
  -7    5    6   850.79    35.63    1
  -7    5    6   842.29    32.12    5
  -5   -2   -6   933.76    40.40    6
   2   -7    6   862.25    37.15    1
  -5   -2   -6   893.95    37.77    2
  -6    5    6   424.62    17.10    5
   1   -6    6   458.90    18.38    5
   1   -6    6   458.57    21.97    1
  -5   -1   -6   444.94    22.44    2
  -5   -1   -6   444.94    23.34    6
  -5   -1   -6   444.92    24.26    4
  -6    5    6   418.20    21.24    1
   0   -5    6   443.58    20.92    1
  -5    0   -6   449.81    23.33    6
  -5    5    6   451.25    16.59    5
  -5    0   -6   493.83    22.51    3
  -5    5    6   465.65    21.90    1
  -5    0   -6   455.30    23.86    4
   0   -5    6   477.39    19.82    5
  -1   -4    6  1647.18    59.40    1
  -4    5    6  1645.75    61.15    1
  -5    1   -6  1817.18    65.78    4
  -1   -4    6  1660.86    59.83    5
  -1   -4    6  1575.48    60.29    2
  -5    1   -6  1809.44    64.62    6
  -5    1   -6  1749.32    62.95    3
   5   -2    6   914.89    31.27    1
  -2   -3    6   864.67    33.78    2
  -2   -3    6   884.34    34.73    5
  -3    5    6   895.62    35.53    1
  -5    2   -6   880.32    35.32    3
  -5    2   -6   908.47    37.15    4
  -2   -3    6   918.39    33.19    1
  -3   -2    6   864.84    33.98    2
   5   -3    6   883.13    33.06    1
  -3   -2    6   890.16    34.58    3
  -2    5    6   895.26    35.46    1
  -5    3   -6   955.83    37.38    4
  -3   -2    6   933.65    32.90    1
  -5    3   -6   938.91    35.26    3
  -4   -1    6  1609.46    58.83    2
  -4   -1    6  1647.71    60.06    5
  -1    5    6  1686.52    59.50    1
  -4   -1    6  1672.58    60.45    3
   5   -4    6  1645.39    58.75    1
  -4   -1    6  1595.16    56.27    1
  -5    4   -6  1793.40    59.97    3
  -5    5   -6   447.34    19.06    3
  -5    0    6   470.67    21.59    3
   0   -5   -6   440.62    22.19    6
   0    5    6   441.81    19.93    1
  -5    0    6   464.09    17.75    1
   5   -5    6   454.51    21.43    1
  -6    1    6   426.86    17.41    1
  -6    1    6   427.46    21.96    3
   5   -6    6   401.01    21.18    1
  -1   -5   -6   431.85    18.61    1
  -5    6   -6   444.96    18.48    3
  -1   -5   -6   447.14    21.85    2
  -6    1    6   423.79    21.24    5
  -1   -5   -6   448.97    22.38    6
  -2   -5   -6   909.42    38.75    6
  -7    2    6   796.83    35.13    5
  -7    2    6   840.08    31.52    1
  -7    2    6   836.65    36.84    3
   5   -7    6   846.37    37.37    1
  -2   -5   -6   918.81    37.64    2
  -3   -5   -6   286.68    18.17    2
  -8    3    6   300.51    18.82    3
   5   -8    6   269.82    19.85    1
  -3   -5   -6   318.85    20.92    6
   5   -9    6   241.21    19.82    1
  -4   -5   -6   255.45    18.15    2
  -9    4    6   243.46    19.67    3
  -4   -5   -6   248.00    19.75    6
  -6   -3   -6   432.79    25.45    2
  -9    6    6   425.00    25.88    3
  -6   -3   -6   449.67    26.31    6
   3   -9    6   423.70    24.09    1
  -6   -2   -6   339.78    20.19    2
  -8    6    6   323.38    18.61    1
   2   -8    6   306.10    19.35    1
  -6   -2   -6   299.39    20.63    6
  -6   -1   -6   415.19    24.52    6
  -6   -1   -6   407.93    24.72    4
   1   -7    6   415.01    21.60    1
  -7    6    6   418.54    22.09    1
  -6    0   -6   707.85    32.23    6
   0   -6    6   609.22    25.85    5
  -6    6    6   597.51    28.37    1
  -6    0   -6   687.73    32.28    4
  -6    0   -6   706.46    30.72    3
   0   -6    6   582.88    27.35    1
  -1   -5    6   434.92    19.74    1
  -5    6    6   424.98    21.87    1
  -6    1   -6   394.14    21.44    3
  -1   -5    6   411.27    20.00    2
  -6    1   -6   452.85    23.23    4
  -1   -5    6   424.01    19.43    5
  -6    2   -6   648.02    28.81    3
  -6    2   -6   669.71    30.48    4
  -4    6    6   655.66    29.14    1
  -2   -4    6   630.25    27.32    2
  -2   -4    6   693.32    26.59    1
  -2   -4    6   687.53    28.27    5
  -3   -3    6  1315.82    49.45    2
  -6    3   -6  1444.73    53.40    4
  -3   -3    6  1269.46    50.06    5
  -6    3   -6  1411.38    51.48    3
   6   -3    6  1336.29    46.45    1
  -3   -3    6  1322.10    46.88    1
  -3    6    6  1306.46    50.63    1
   6   -4    6   697.12    26.77    1
  -6    4   -6   675.45    29.61    4
  -4   -2    6   666.37    24.46    1
  -2    6    6   624.63    28.33    1
  -6    4   -6   646.55    27.94    3
  -4   -2    6   649.69    27.49    2
  -4   -2    6   680.39    29.56    5
  -4   -2    6   665.55    27.98    3
  -5   -1    6   419.26    16.79    1
   6   -5    6   453.55    20.83    1
  -5   -1    6   457.71    22.58    5
  -1    6    6   435.25    20.97    1
  -6    5   -6   417.56    19.82    3
  -5   -1    6   449.14    20.63    2
  -5   -1    6   451.33    21.70    3
   0   -6   -6   712.02    28.09    1
   0   -6   -6   673.66    30.48    2
  -6    6   -6   693.10    27.29    3
  -6    0    6   596.98    28.92    3
   6   -6    6   601.77    28.77    1
   0   -6   -6   675.08    30.38    6
  -1   -6   -6   434.71    23.20    6
  -7    1    6   402.54    22.63    3
  -1   -6   -6   420.30    18.61    1
  -7    1    6   378.60    21.24    5
  -1   -6   -6   405.23    23.07    2
   6   -7    6   400.61    21.99    1
  -8    2    6   338.69    20.22    3
  -2   -6   -6   310.72    20.74    2
   6   -8    6   338.26    21.73    1
  -2   -6   -6   303.50    20.40    6
  -9    3    6   431.52    25.50    3
   6   -9    6   410.63    24.61    1
  -3   -6   -6   463.67    27.26    6
  -3   -6   -6   450.13    25.41    2
   9   -7   -6   126.73    16.75    1
  -9    7    6   108.85    15.75    3
   2   -9    6   138.30    15.52    1
   1   -8    6   501.88    25.39    1
  -8    7    6   521.94    26.33    1
   0   -7    6   361.62    20.73    2
   0   -7    6   366.19    19.76    1
  -7    0   -6   359.74    23.31    4
  -7    7    6   309.68    19.61    1
  -7    1   -6   406.02    23.83    4
  -1   -6    6   394.81    21.61    2
  -7    1   -6   388.41    22.58    3
  -6    7    6   427.79    23.05    1
  -1   -6    6   416.96    20.23    1
  -1   -6    6   424.06    20.20    5
  -2   -5    6   851.94    36.45    2
  -7    2   -6   967.51    40.26    4
  -2   -5    6   886.77    34.25    1
  -7    2   -6   917.28    38.38    3
  -5    7    6   844.24    37.97    1
  -3   -4    6   311.42    14.63    1
  -4    7    6   316.28    18.55    1
  -3   -4    6   307.69    18.08    5
  -7    3   -6   310.59    17.62    3
  -7    3   -6   310.60    18.69    4
  -3   -4    6   321.87    17.54    2
  -3    7    6   320.05    18.37    1
  -4   -3    6   343.03    14.14    1
  -4   -3    6   324.75    17.67    2
  -7    4   -6   302.68    17.87    3
   7   -4    6   327.19    14.99    1
  -7    4   -6   328.49    18.63    4
  -7    5   -6   933.44    38.38    4
   7   -5    6   877.10    35.43    1
  -7    5   -6   953.83    37.39    3
  -5   -2    6   874.93    36.69    2
  -2    7    6   894.48    37.70    1
  -5   -2    6   910.03    37.64    3
   7   -6    6   437.04    21.70    1
  -7    6   -6   414.68    21.59    4
  -7    6   -6   396.82    19.98    3
   1   -7   -6   418.73    21.43    1
  -6   -1    6   431.56    22.69    3
  -6   -1    6   401.98    22.39    5
   1   -7   -6   421.30    22.83    6
   0   -7   -6   357.30    21.73    2
   0   -7   -6   360.99    21.58    6
  -7    0    6   370.68    21.69    3
  -7    0    6   370.94    21.41    5
   0   -7   -6   368.22    18.77    1
   7   -7    6   329.39    20.38    1
  -1   -7   -6   543.62    27.48    2
  -8    1    6   494.29    27.38    3
   7   -8    6   511.23    27.71    1
  -1   -7   -6   543.91    28.68    6
  -9    2    6   149.81    17.16    3
  -2   -7   -6   117.99    15.90    2
  -2   -7   -6   119.05    16.05    6
   7   -9    6   116.89    15.37    1
  -9    2    6   113.45    13.70    5
   9   -8   -6    94.45    14.96    1
   1   -9    6   101.33    16.30    1
   1   -9    6   113.89    13.81    2
   0   -8    6   207.47    17.80    2
   8   -8   -6   201.25    18.56    1
   0   -8    6   228.64    16.09    1
  -1   -7    6   498.31    26.07    2
  -1   -7    6   489.47    24.46    1
  -8    1   -6   547.25    29.61    4
  -2   -6    6   328.49    17.36    1
  -8    2   -6   339.06    21.56    4
  -2   -6    6   331.78    19.09    2
  -2   -6    6   334.49    18.69    5
  -8    2   -6   320.06    20.80    3
  -5    8    6   311.73    20.30    1
  -8    3   -6   314.27    20.03    4
  -3   -5    6   317.68    18.75    2
  -8    3   -6   279.29    19.02    3
  -4   -4    6   447.11    23.88    5
  -4    8    6   475.41    25.70    1
  -4   -4    6   440.16    23.95    2
  -8    4   -6   530.36    25.46    3
  -8    4   -6   537.10    25.84    4
  -8    5   -6   336.57    19.23    4
  -5   -3    6   300.79    17.85    2
   3   -8   -6   326.75    20.19    1
  -8    5   -6   278.62    18.46    3
   2   -8   -6   325.35    20.11    6
  -6   -2    6   335.02    20.02    3
   8   -6    6   353.15    18.49    1
  -8    6   -6   314.92    19.40    4
  -8    6   -6   312.97    18.21    3
  -7   -1    6   537.63    27.51    3
   8   -7    6   512.47    26.20    1
   1   -8   -6   541.04    27.87    6
   1   -8   -6   513.92    27.26    2
   1   -8   -6   544.80    26.17    1
   8   -8    6   188.37    15.53    1
   0   -8   -6   186.46    15.98    2
   0   -8   -6   142.59    14.65    6
  -8    0    6   218.29    17.81    3
   8   -9    6   109.41    17.31    1
  -9    1    6   131.78    17.48    3
  -1   -8   -6   119.41    16.17    2
   8   -9   -6   111.12    14.19    1
  -1   -8    6   105.18    16.37    2
  -2   -7    6   133.03    15.30    2
  -9    2   -6   128.65    16.70    3
   7   -9   -6   135.62    15.67    1
  -9    3   -6   476.89    26.92    4
  -3   -6    6   392.72    23.53    2
   6   -9   -6   475.98    26.93    1
  -3   -6    6   445.77    24.45    5
  -9    3   -6   467.30    25.82    3
  -9    4   -6   245.00    18.21    4
  -9    4   -6   249.42    18.76    3
  -4   -5    6   260.75    18.28    2
  -9    5   -6   244.53    18.56    3
  -5   -4    6   263.73    17.75    2
  -9    6   -6   499.69    25.31    3
   2   -9   -6   133.54    14.78    1
  -8   -1    6   165.95    18.48    3
   1   -9   -6   136.30    18.66    2
   0    0   -7     1.33     1.59    1
   0    0    7    -4.30     2.71    1
   1    0    7  2729.05    85.01    1
  -1    0   -7  2552.23    85.23    2
  -1    0   -7  2365.27    84.17    1
   1    0    7  2640.55    85.11    2
   0   -1    7  2600.64    85.38    1
   1    0    7  2619.55    87.05    3
  -1    1    7  2493.85    85.25    1
  -1    0    7  2533.84    83.91    1
   1   -1    7  2623.63    84.63    3
   0    1    7  2592.98    83.76    1
  -1    1   -7  2324.78    83.13    1
   1   -1    7  2698.97    84.04    1
   0   -1   -7  2494.98    83.57    2
   1   -1    7  2576.46    83.48    2
   0   -1   -7  2387.79    83.11    1
  -1   -1   -7     0.01     6.25    4
   1   -2    7     3.49     4.75    1
  -1   -1   -7     4.01     2.15    1
  -2    1    7     0.37     3.47    1
   1    1    7    -0.26     6.45    1
  -2   -1   -7  1265.38    48.99    4
   2    1    7  1412.38    43.49    1
  -2   -1   -7  1200.92    48.00    6
  -2   -1   -7  1232.82    42.87    1
  -3    2    7  1308.69    45.41    1
  -2   -1   -7  1298.42    45.73    2
   1   -3    7  1278.73    45.80    1
  -2    2    7  2282.98    96.18    1
  -2    0   -7  2345.11    81.89    6
   2    0    7  2260.33    77.84    2
   2    0    7  2405.41    76.43    1
   2   -2   -7  2374.81    80.20    4
  -2    0   -7  2322.67    83.64    4
   0    2   -7  2285.54    79.21    6
   0   -2    7  2315.18    77.95    1
  -2    0   -7  2242.50    75.93    1
  -2    0   -7  2325.58    78.29    2
  -1   -1    7     1.91     1.27    2
   2   -1    7    -1.44     1.96    3
  -2    1   -7     1.48     8.91    6
   2   -1    7    -3.08     6.80    1
  -1   -1    7     5.26     2.74    1
  -1    2    7    -0.75     6.20    1
  -2    1   -7    -1.89     2.25    1
   2   -1    7    -1.64     2.12    2
   0   -2   -7  2366.92    83.07    4
   0    2    7  2336.80    77.82    1
  -2    0    7  2290.94    77.86    1
   0   -2   -7  2355.95    78.52    2
  -2    2   -7  2332.09    80.08    6
   2   -2    7  2308.48    78.09    1
   3   -1   -7  1292.36    43.90    2
   2   -3    7  1348.32    46.09    1
  -1   -2   -7  1203.47    43.32    1
   3   -1   -7  1244.94    45.98    4
  -1   -2   -7  1268.96    45.46    2
   1    2    7  1366.69    44.27    1
  -1   -2   -7  1250.46    48.57    4
  -3    1    7  1311.38    44.98    1
   2    2    7     4.74     1.97    1
  -2   -2   -7     4.87     5.18    6
  -2   -2   -7     6.15     2.13    1
   2   -4    7     7.31     4.46    1
  -2   -2   -7     0.41     4.94    4
  -2   -2   -7    -1.36     3.60    2
  -4    2    7     2.04     3.71    1
  -5    3    7   998.76    36.88    5
  -3   -2   -7   978.92    38.84    2
  -3   -2   -7   989.43    41.90    4
  -5    3    7  1029.98    37.88    1
  -3   -2   -7   996.51    41.10    6
   2   -5    7  1019.19    39.13    1
   1   -4    7  1164.69    42.77    1
  -3   -1   -7  1103.00    44.86    6
  -4    3    7  1195.90    42.38    1
  -3   -1   -7  1136.37    42.72    2
  -3   -1   -7  1127.00    45.96    4
  -3   -1   -7  1086.11    37.91    1
   3    1    7  1248.94    38.29    1
  -3    0   -7    45.35     4.99    2
  -3    0   -7    46.87     5.81    4
  -3    0   -7    45.26     6.35    6
   3    0    7    56.78     3.50    1
  -3    0   -7    55.16     3.46    1
   0   -3    7    49.27     5.87    1
  -3    3    7    48.58     5.47    1
   3   -1    7  1410.85    45.07    1
  -2    3    7  1333.87    46.94    1
  -3    1   -7  1304.63    47.40    3
  -1   -2    7  1382.08    45.49    3
  -3    1   -7  1281.78    48.46    6
  -3    1   -7  1220.75    44.47    1
  -1   -2    7  1362.53    46.45    1
   1    2   -7  1260.98    46.82    6
  -1   -2    7  1354.58    45.47    2
   3   -2    7  1367.32    46.29    1
   1   -3   -7  1274.33    48.43    4
  -3    2   -7  1275.34    46.77    3
  -2   -1    7  1374.65    46.94    3
  -2   -1    7  1293.41    46.10    1
  -3    2   -7  1325.61    47.95    6
  -2   -1    7  1377.95    45.72    2
  -1    3    7  1397.13    47.23    1
   3   -3    7    49.15     5.63    1
  -3    0    7    61.57     5.03    1
   0   -3   -7    48.77     5.95    4
   0    3    7    45.57     5.37    1
  -3    3   -7    48.50     3.55    3
  -3    0    7    60.14     5.04    3
  -3    4   -7  1138.27    39.04    3
   1    3    7  1182.78    40.15    1
  -1   -3   -7  1123.21    41.95    2
   4   -1   -7  1108.44    41.60    4
  -1   -3   -7  1101.13    44.48    4
  -4    1    7  1170.71    40.52    1
   3   -4    7  1132.55    42.30    1
   2    3    7  1066.68    34.88    1
   3   -5    7   986.38    38.97    1
  -2   -3   -7   941.47    40.34    6
  -2   -3   -7   949.10    41.07    4
  -5    2    7  1032.19    37.86    5
  -2   -3   -7  1002.81    38.68    2
  -5    2    7   983.43    36.59    1
  -3   -3   -7     9.58     7.55    6
  -3   -3   -7    18.66     6.14    2
  -3   -3   -7     9.50     7.36    4
  -6    3    7     7.23     5.69    1
   3   -6    7     8.23     4.84    1
  -4   -3   -7   378.40    22.25    6
  -7    4    7   408.89    19.66    1
   3   -7    7   413.26    21.70    1
  -7    4    7   395.26    18.30    5
  -4   -3   -7   382.83    21.61    2
  -6    4    7   642.18    27.38    1
  -4   -2   -7   663.85    28.59    2
  -4   -2   -7   636.39    29.97    6
  -6    4    7   622.73    25.17    5
   2   -6    7   657.63    28.92    1
  -4   -2   -7   637.13    30.77    4
  -4   -1   -7    22.87     5.91    4
  -4   -1   -7    32.32     7.34    6
  -5    4    7    17.07     3.71    5
   1   -5    7    23.83     6.30    1
  -5    4    7    13.34    11.08    1
  -4    0   -7  1071.20    43.91    4
  -4    0   -7  1065.44    40.97    2
  -4    0   -7  1093.80    43.00    6
   0   -4    7  1083.74    40.24    1
  -4    4    7  1082.35    40.70    1
  -4    1   -7  1132.13    45.61    4
   4   -1    7  1118.62    38.84    1
  -1   -3    7  1203.67    41.89    1
   1    3   -7  1125.19    41.37    6
   4   -1    7  1211.85    39.07    1
  -4    1   -7  1101.52    42.83    3
  -3    4    7  1189.56    42.96    1
  -4    1   -7  1114.34    44.15    6
  -1   -3    7  1175.86    41.35    2
  -4    2   -7    -7.01     4.78    6
  -2    4    7    -0.27     1.96    5
   4   -2    7     0.12     2.20    1
  -2   -2    7     3.53     2.68    2
  -4    2   -7     6.12     3.08    3
  -2    4    7     1.09     3.34    1
  -3   -1    7  1167.90    43.29    3
  -3   -1    7  1191.49    42.06    2
  -3   -1    7  1208.17    41.85    1
   4   -3    7  1191.20    42.57    1
  -4    3   -7  1119.25    42.65    3
  -1    4    7  1252.62    43.59    1
   0    4    7  1078.89    39.23    1
  -4    0    7  1079.47    38.12    1
   4   -4    7  1047.54    40.04    1
  -4    4   -7  1106.99    38.55    3
  -4    0    7  1044.94    40.39    3
  -1   -4   -7    30.73     6.40    2
  -1   -4   -7    41.37     7.73    6
  -5    1    7    32.19     6.24    3
  -4    5   -7    32.54     3.45    3
   4   -5    7    21.82     6.13    1
  -5    1    7    39.34     7.10    5
  -6    2    7   636.55    28.72    3
  -6    2    7   651.73    25.69    1
   4   -6    7   634.07    28.91    1
  -2   -4   -7   645.05    28.48    2
  -6    2    7   632.71    27.63    5
  -2   -4   -7   665.26    30.21    6
  -2   -4   -7   658.21    23.98    1
   4   -7    7   418.99    22.40    1
  -7    3    7   412.70    18.24    1
  -7    3    7   389.57    21.76    3
  -7    3    7   395.58    19.75    5
  -3   -4   -7   360.90    20.97    2
  -3   -4   -7   363.99    21.98    6
  -8    4    7     1.24     9.14    3
  -4   -4   -7     7.26    10.57    6
   4   -8    7     0.12     6.88    1
  -4   -4   -7    -1.50     8.95    2
  -8    4    7     8.38     6.76    5
  -8    4    7    -6.43     7.45    1
  -5   -4   -7   299.05    23.25    6
  -5   -4   -7   295.38    19.78    2
   4   -9    7   342.93    22.18    1
  -9    5    7   318.65    22.50    3
  -5   -3   -7   362.61    21.85    2
  -5   -3   -7   339.90    23.41    6
  -8    5    7   345.13    19.13    1
   3   -8    7   352.89    21.56    1
  -8    5    7   388.63    22.92    3
  -5   -2   -7    31.02     8.79    2
  -7    5    7    37.90     8.49    1
  -5   -2   -7    35.99    11.16    6
   2   -7    7    25.77     8.55    1
  -5   -2   -7    37.96     8.90    4
  -6    5    7   500.28    19.66    5
   1   -6    7   531.01    24.23    1
  -6    5    7   509.72    23.57    1
  -5   -1   -7   502.94    24.64    2
  -5   -1   -7   485.05    26.65    4
  -5   -1   -7   492.47    26.40    6
   1   -6    7   547.42    21.20    5
   0   -5    7   540.95    23.90    1
  -5    0   -7   496.70    26.42    4
  -5    5    7   552.58    19.68    5
   0   -5    7   572.68    22.87    5
  -5    0   -7   543.91    26.26    6
  -5    5    7   545.25    24.89    1
  -1   -4    7    23.77     5.04    2
  -4    5    7    27.73     6.63    1
  -4    5    7    22.10     2.37    5
  -5    1   -7    26.54     6.16    3
  -5    1   -7    29.77     7.17    6
  -1   -4    7    27.83     5.88    1
  -5    1   -7    31.56     7.56    4
  -2   -3    7  1033.45    37.09    1
  -5    2   -7   978.16    39.55    6
   5   -2    7  1050.69    35.12    1
  -3    5    7  1029.58    39.39    1
  -2   -3    7  1030.95    37.55    2
  -5    2   -7   971.74    41.13    4
  -5    2   -7   954.15    38.74    3
  -2    5    7  1035.92    39.76    1
  -3   -2    7  1068.90    38.74    3
   5   -3    7  1053.62    37.39    1
  -3   -2    7  1038.09    39.78    5
  -3   -2    7  1060.26    38.26    2
  -5    3   -7   984.17    39.08    3
  -5    3   -7   976.14    41.33    4
  -3   -2    7  1050.33    37.24    1
  -5    4   -7    18.81     4.25    3
  -4   -1    7    29.66     5.96    3
  -4   -1    7    22.96     4.34    1
   5   -4    7    19.48     5.30    1
  -4   -1    7    20.53     3.79    2
  -4   -1    7    27.38     7.15    5
   0    5    7   572.29    23.56    1
  -5    0    7   561.99    21.42    1
   5   -5    7   539.42    24.53    1
  -5    0    7   557.57    24.88    5
   0   -5   -7   540.60    24.68    2
  -5    0    7   582.43    24.80    3
  -5    5   -7   507.40    21.90    3
  -1   -5   -7   480.47    23.81    2
  -6    1    7   521.71    24.78    3
  -5    6   -7   508.72    20.45    3
  -1   -5   -7   514.71    21.43    1
  -1   -5   -7   496.65    25.63    6
  -6    1    7   512.91    24.22    5
  -6    1    7   512.39    20.48    1
   5   -6    7   515.19    24.54    1
  -7    2    7    25.47     6.06    1
  -2   -5   -7    37.40     9.14    2
   5   -7    7    22.23     9.04    1
  -2   -5   -7    48.77    11.04    6
  -8    3    7   394.36    22.96    3
   5   -8    7   402.54    23.28    1
  -3   -5   -7   336.52    21.86    6
  -3   -5   -7   361.26    21.88    2
  -4   -5   -7   292.87    22.54    6
  -4   -5   -7   298.74    21.38    2
   5   -9    7   291.65    21.17    1
  -9    4    7   339.35    22.67    3
  -9    6    7    14.62    10.69    3
  -6   -3   -7     2.75    11.20    2
  -6   -3   -7     7.30    13.04    6
   3   -9    7     4.65    11.22    1
  -6   -2   -7   334.56    21.50    2
   2   -8    7   323.33    20.66    1
  -8    6    7   346.77    19.83    1
  -6   -2   -7   350.65    23.35    6
   1   -7    7   517.48    24.80    1
  -7    6    7   474.85    24.29    1
  -6   -1   -7   451.65    26.80    4
  -6   -1   -7   450.05    26.11    6
  -6    6    7    -0.46     7.41    1
  -6    0   -7    14.78     8.97    4
   0   -6    7     2.09     6.70    1
  -6    0   -7    16.31     9.39    6
   0   -6    7     0.62     5.59    5
  -6    1   -7   469.10    24.62    6
  -6    1   -7   485.46    24.47    3
  -6    1   -7   486.93    26.12    4
  -1   -5    7   518.97    22.78    1
  -1   -5    7   569.00    23.57    2
  -1   -5    7   507.01    22.69    5
  -5    6    7   492.67    23.91    1
  -2   -4    7   636.70    27.07    2
  -4    6    7   689.19    29.43    1
  -6    2   -7   647.27    28.48    3
  -2   -4    7   668.68    26.46    1
  -6    2   -7   609.18    29.84    4
  -3    6    7     6.81     6.66    1
  -3   -3    7    10.48     4.38    1
  -3   -3    7     6.25     4.63    2
   6   -3    7     1.01     3.15    1
  -6    3   -7     2.13     3.63    3
  -4   -2    7   678.53    29.71    5
  -6    4   -7   657.20    28.07    3
  -2    6    7   684.20    29.32    1
   6   -4    7   669.02    26.62    1
  -4   -2    7   656.79    27.47    2
  -6    4   -7   674.52    30.23    4
  -4   -2    7   679.64    28.07    3
  -4   -2    7   650.30    25.07    1
  -5   -1    7   507.58    24.72    5
   6   -5    7   538.40    23.62    1
  -5   -1    7   512.66    20.01    1
  -6    5   -7   500.90    22.34    3
  -1    6    7   515.86    23.72    1
  -5   -1    7   544.48    24.47    3
   0   -6   -7    10.43     8.58    6
  -6    0    7    -4.53     7.19    3
  -6    0    7     5.66     7.64    5
   0   -6   -7     9.33     6.61    1
   0   -6   -7     4.87     7.42    2
  -6    6   -7     1.75     4.31    3
   6   -6    7     1.03     5.05    1
   6   -7    7   471.47    24.69    1
  -7    1    7   452.36    23.97    5
  -1   -6   -7   459.88    24.67    2
  -1   -6   -7   467.02    20.60    1
  -1   -6   -7   460.38    25.79    6
  -7    1    7   466.55    23.97    3
  -8    2    7   339.64    20.43    5
  -2   -6   -7   354.72    22.07    2
  -8    2    7   351.32    21.80    3
  -2   -6   -7   347.47    22.20    6
   6   -8    7   342.66    22.29    1
  -9    3    7     6.36    11.27    5
  -3   -6   -7    42.36    13.63    6
  -3   -6   -7    19.34    12.58    2
   6   -9    7     5.19    12.06    1
  -9    7    7   193.34    19.07    3
   9   -7   -7   177.97    21.64    1
   2   -9    7   230.61    18.35    1
   1   -8    7    10.12    10.19    1
  -8    7    7    23.30    10.67    1
  -7    0   -7   396.37    25.37    4
   0   -7    7   430.47    21.68    1
  -7    7    7   429.10    23.51    1
   0   -7    7   422.10    22.97    2
  -1   -6    7   481.78    23.91    2
  -1   -6    7   494.31    22.74    1
  -7    1   -7   458.04    26.38    4
  -7    1   -7   446.29    25.38    3
  -6    7    7   493.87    25.74    1
  -1   -6    7   493.39    22.78    5
  -2   -5    7    30.63     7.05    5
  -2   -5    7    27.32     6.19    1
  -2   -5    7    34.44     7.64    2
  -7    2   -7    31.99    10.00    4
  -7    2   -7    34.31     8.91    3
  -5    7    7    44.07    10.66    1
  -7    3   -7   383.57    20.74    3
  -3   -4    7   407.88    17.68    1
  -7    3   -7   357.03    21.34    4
  -3   -4    7   389.85    19.65    2
  -4    7    7   424.53    22.33    1
  -3    7    7   410.59    21.56    1
  -4   -3    7   428.85    17.32    1
   7   -4    7   424.55    17.83    1
  -4   -3    7   437.79    20.58    2
  -7    4   -7   381.41    21.73    4
  -7    4   -7   368.36    20.57    3
  -7    5   -7    30.58     8.02    4
   7   -5    7    18.53     6.27    1
  -5   -2    7    28.63     7.68    3
  -7    5   -7    25.72     6.95    3
  -5   -2    7    30.91     7.44    2
  -2    7    7    24.61     6.66    1
   1   -7   -7   458.32    24.89    6
  -6   -1    7   473.16    23.86    3
   1   -7   -7   469.06    23.27    1
  -7    6   -7   449.02    23.08    4
   7   -6    7   496.60    23.68    1
  -6   -1    7   471.25    24.76    5
  -7    6   -7   477.52    22.03    3
  -7    0    7   426.99    22.77    3
   0   -7   -7   373.61    23.03    6
   0   -7   -7   425.68    20.90    1
   0   -7   -7   433.91    24.27    2
   7   -7    7   447.49    22.76    1
  -7    0    7   409.03    22.86    5
   7   -8    7    10.28     9.77    1
  -1   -7   -7    27.22    10.65    2
  -1   -7   -7    10.80    10.30    6
   7   -9    7   193.92    17.81    1
  -9    2    7   207.57    19.11    3
  -2   -7   -7   190.63    20.68    6
  -2   -7   -7   172.72    17.06    2
  -9    2    7   203.49    15.85    5
   9   -8   -7   183.41    17.88    1
   1   -9    7   206.52    18.22    1
   1   -9    7   175.91    18.83    2
   0   -8    7   241.63    17.05    2
  -8    8    7   218.96    18.50    1
   0   -8    7   221.92    17.90    1
  -8    1   -7    -5.92    11.44    4
  -7    8    7    19.27    10.94    1
  -2   -6    7   360.79    20.62    2
  -2   -6    7   364.88    20.28    5
  -8    2   -7   368.80    23.03    4
  -8    2   -7   326.64    22.04    3
  -2   -6    7   387.08    19.08    1
  -6    8    7   337.99    21.91    1
  -5    8    7   338.46    21.32    1
  -8    3   -7   334.90    20.06    3
  -3   -5    7   364.35    19.86    2
  -8    3   -7   349.39    21.81    4
  -4    8    7    -3.46     9.25    1
  -8    4   -7     9.04     8.43    3
  -4   -4    7     2.83     8.16    5
  -8    4   -7     1.49     8.83    4
  -4   -4    7     8.96     6.61    2
   3   -8   -7   351.04    21.38    1
  -8    5   -7   361.59    20.95    4
  -8    5   -7   338.20    19.91    3
  -5   -3    7   350.46    18.74    2
  -6   -2    7   346.19    21.74    5
  -6   -2    7   366.13    21.06    3
  -8    6   -7   365.77    21.56    4
   8   -6    7   364.96    19.12    1
   2   -8   -7   378.37    21.68    1
  -8    6   -7   332.50    19.36    3
   2   -8   -7   319.70    21.02    6
   8   -7    7    -7.76     9.22    1
  -7   -1    7    32.59    11.80    5
   1   -8   -7    11.50    10.74    2
   1   -8   -7    14.97     9.91    1
   1   -8   -7    -3.36    10.42    6
  -7   -1    7    -3.55     7.21    3
  -8    0    7   206.28    18.19    5
   0   -8   -7   232.75    20.68    6
   8   -8    7   227.60    18.51    1
  -8    0    7   261.69    19.34    3
   0   -8   -7   251.02    19.92    2
   8   -9    7   164.20    16.18    1
  -9    1    7   185.02    32.09    3
  -1   -8    7   161.21    16.14    2
   8   -9   -7   128.93    17.46    1
  -9    2   -7   168.16    18.44    4
  -2   -7    7   173.30    16.46    2
   6   -9   -7     1.59     8.71    1
  -3   -6    7    -3.33    11.80    5
  -3   -6    7     5.21    10.44    2
  -9    3   -7     9.56    11.67    3
  -9    4   -7   314.74    21.23    4
  -4   -5    7   314.51    21.14    5
  -9    4   -7   300.82    20.40    3
   5   -9   -7   304.52    22.55    1
  -4   -5    7   334.24    20.44    2
   4   -9   -7   289.88    21.33    1
  -9    5   -7   285.13    19.57    3
  -5   -4    7   293.25    18.74    2
   3   -9   -7   -12.07    11.40    1
   2   -9   -7   196.87    19.20    2
   2   -9   -7   181.59    17.67    1
  -8   -1    7   171.25    17.65    3
   0    0    8  3565.73   117.16    1
  -1    1    8  2435.99    79.82    1
   0   -1    8  2434.64    79.94    1
   1    0    8  2461.21    81.12    3
   1    0    8  2403.88    79.20    1
   1    0    8  2186.55    78.88    2
   0   -1   -8  2482.85    80.27    2
   1   -1    8  2436.55    80.97    1
   1   -1    8  2456.10    81.37    3
   1   -1    8  2440.90    80.15    2
  -1    0    8  2367.83    81.03    1
   0    1    8  2367.86    80.72    1
   2   -1   -8  2315.95    75.94    2
  -1   -1   -8  2184.39    82.88    4
  -2    1    8  2364.64    77.87    1
  -1   -1   -8  2303.01    77.66    2
   1    1    8  2354.73    76.82    1
   1   -2    8  2334.01    78.08    1
  -2   -1   -8  1762.03    59.70    1
  -3    2    8  1759.31    62.06    1
  -2   -1   -8  1826.90    62.54    2
  -2   -1   -8  1816.26    67.13    4
   2    1    8  1856.01    60.23    1
   1   -3    8  1784.98    62.69    1
  -2   -1   -8  1784.01    65.99    6
   3   -2   -8  1814.45    60.71    2
   0   -2    8  2499.93    83.12    1
  -2    0   -8  2379.17    88.90    4
  -2    0   -8  2326.07    80.94    1
   0    2   -8  2394.49    84.35    6
  -2    0   -8  2505.35    83.24    2
   2    0    8  2635.13    81.64    1
  -2    0   -8  2435.31    87.11    6
  -2    2    8  2479.84    83.07    1
   2   -2   -8  2521.05    85.69    4
  -1   -1    8  2323.52    78.30    1
   2   -1    8  2349.30    79.10    3
  -2    1   -8  2334.52    81.50    6
   2   -1    8  2256.14    78.00    2
   1   -2   -8  2306.08    82.07    4
  -1    2    8  2353.66    78.48    1
   2   -1    8  2367.31    77.77    1
  -1   -1    8  2348.14    76.60    2
   0   -2   -8  2397.62    83.01    2
  -2    2   -8  2453.30    85.11    6
   2   -2    8  2529.96    83.22    1
  -2    0    8  2585.17    83.16    1
   0   -2   -8  2391.85    89.70    4
   0    2    8  2493.55    82.75    1
  -3    1    8  1858.02    62.54    1
   2   -3    8  1771.46    63.10    1
  -1   -2   -8  1828.51    67.16    4
   1    2    8  1817.48    61.47    1
  -1   -2   -8  1820.70    62.94    2
   3   -1   -8  1819.33    60.99    2
  -2   -2   -8  1830.22    64.59    1
  -2   -2   -8  1956.22    68.61    2
   2   -4    8  2015.68    69.01    1
  -2   -2   -8  1977.20    73.37    4
  -4    2    8  1925.62    67.38    1
  -2   -2   -8  1929.22    72.26    6
   2    2    8  2053.36    65.47    1
  -3   -2   -8  1039.36    41.86    6
  -3   -2   -8   986.54    42.15    4
  -3   -2   -8  1017.58    39.32    2
   2   -5    8  1019.72    39.72    1
  -5    3    8   976.39    38.14    1
   1   -4    8  1350.74    49.72    1
  -3   -1   -8  1338.69    52.19    6
  -3   -1   -8  1392.73    53.74    4
  -4    3    8  1330.06    49.05    1
   3    1    8  1422.13    45.53    1
  -3   -1   -8  1405.59    49.87    2
  -3   -1   -8  1304.76    45.07    1
   0   -3    8  1846.34    62.20    1
  -3    0   -8  1816.75    62.38    2
  -3    0   -8  1631.30    58.66    1
  -3    0   -8  1730.40    65.09    6
   3    0    8  1840.96    59.17    1
  -3    3    8  1809.37    62.28    1
  -3    0   -8  1773.30    66.74    4
   1    2   -8  1844.71    64.40    6
  -3    1   -8  1869.54    66.21    6
  -1   -2    8  1825.95    62.28    3
  -1   -2    8  1839.27    62.01    2
   3   -1    8  1864.26    61.80    1
   2   -3   -8  1826.00    64.38    4
  -1   -2    8  1817.22    63.12    1
  -2    3    8  1818.15    63.77    1
  -2   -1    8  1834.17    63.80    3
  -2   -1    8  1866.07    62.00    2
  -3    2   -8  1884.13    63.87    3
   3   -2    8  1830.09    62.83    1
  -3    2   -8  1827.14    65.22    6
   1   -3   -8  1835.26    66.19    4
  -1    3    8  1839.91    63.77    1
  -2   -1    8  1851.81    63.15    1
   3   -3    8  1795.74    62.12    1
   0    3    8  1794.12    61.44    1
   0   -3   -8  1805.95    65.58    4
  -3    0    8  1796.25    61.15    1
  -3    3   -8  1744.42    60.75    3
   0   -3   -8  1768.55    62.16    2
   3   -4    8  1360.02    50.36    1
   1    3    8  1367.15    48.05    1
  -1   -3   -8  1405.54    50.12    2
  -1   -3   -8  1405.22    53.34    4
   4   -1   -8  1367.80    50.08    4
  -4    1    8  1383.26    48.81    1
   2    3    8  1000.16    35.32    1
   3   -5    8   989.53    39.67    1
  -2   -3   -8  1037.99    39.20    2
  -5    2    8  1014.10    37.61    1
  -2   -3   -8  1031.32    42.23    4
  -2   -3   -8   975.44    41.58    6
  -3   -3   -8   876.16    38.25    6
   3   -6    8   843.45    35.78    1
  -3   -3   -8   853.24    38.28    4
  -6    3    8   871.85    33.73    1
  -6    3    8   824.27    33.37    5
  -3   -3   -8   868.53    35.58    2
   3   -7    8   607.86    29.40    1
  -7    4    8   610.73    26.08    1
  -4   -3   -8   614.96    31.18    6
  -4   -3   -8   590.45    28.70    2
  -7    4    8   592.13    25.53    5
   2   -6    8   805.98    33.83    1
  -4   -2   -8   733.53    34.98    6
  -4   -2   -8   786.32    36.44    4
  -4   -2   -8   789.58    33.45    2
  -6    4    8   798.62    32.10    1
  -6    4    8   778.55    30.09    5
  -4   -1   -8  1032.05    44.68    4
  -4   -1   -8  1069.29    41.49    2
  -5    4    8  1079.05    38.35    5
  -5    4    8  1090.11    41.15    1
   1   -5    8  1100.57    41.75    1
  -4   -1   -8  1045.93    43.46    6
   0   -4    8  1259.74    45.78    1
  -4    0   -8  1218.68    48.32    6
  -4    0   -8  1213.78    49.56    4
  -4    4    8  1262.16    46.27    1
  -4    1   -8  1403.95    50.83    3
  -1   -3    8  1322.27    48.10    2
   1    3   -8  1395.85    48.89    6
  -1   -3    8  1389.44    49.24    1
   4   -1    8  1386.67    46.39    1
  -4    1   -8  1375.87    51.98    6
  -3    4    8  1382.20    50.11    1
  -4    1   -8  1424.04    53.77    4
   4   -1    8  1291.64    46.25    1
  -2   -2    8  2003.87    68.43    3
  -4    2   -8  1962.91    71.09    6
  -2   -2    8  1920.51    67.67    1
   4   -2    8  2017.42    66.98    1
  -2   -2    8  1995.04    67.62    2
  -4    2   -8  1961.64    69.72    3
  -2    4    8  2003.70    69.32    1
  -3   -1    8  1381.43    49.42    3
   4   -3    8  1371.30    48.51    1
  -1    4    8  1363.33    49.29    1
  -3   -1    8  1377.29    48.10    1
  -4    3   -8  1353.58    48.64    3
  -3   -1    8  1366.66    47.68    2
  -4    0    8  1360.27    49.17    3
  -4    0    8  1333.19    46.66    1
   4   -4    8  1309.57    48.29    1
   0    4    8  1346.79    47.54    1
   0   -4   -8  1309.09    48.61    2
  -4    4   -8  1258.80    46.23    3
  -5    1    8  1091.49    39.42    1
  -1   -4   -8  1084.99    41.95    2
  -4    5   -8  1092.42    37.79    3
   4   -5    8  1064.96    42.18    1
  -5    1    8  1058.83    41.47    5
  -5    1    8  1088.81    42.26    3
   1    4    8  1099.69    39.34    1
  -1   -4   -8  1091.65    44.55    6
   4   -6    8   767.25    33.79    1
  -6    2    8   764.88    32.42    5
  -6    2    8   814.38    34.20    3
  -2   -4   -8   807.29    35.93    6
  -6    2    8   799.37    30.67    1
  -2   -4   -8   800.54    33.37    2
  -3   -4   -8   549.19    29.85    6
  -7    3    8   627.28    25.56    1
   4   -7    8   609.77    29.53    1
  -3   -4   -8   600.02    27.98    2
  -7    3    8   602.83    28.36    3
  -7    3    8   584.48    26.59    5
  -4   -4   -8   576.06    29.42    2
   4   -8    8   616.04    31.03    1
  -8    4    8   578.28    26.84    5
  -8    4    8   644.09    27.39    1
  -4   -4   -8   645.78    32.97    6
  -8    4    8   626.50    31.20    3
  -9    5    8   244.74    19.65    3
  -5   -4   -8   261.05    19.91    6
  -5   -4   -8   236.59    19.52    2
   4   -9    8   266.06    20.62    1
  -5   -3   -8   419.30    23.70    2
  -8    5    8   427.43    21.94    1
  -5   -3   -8   427.80    26.52    6
   3   -8    8   430.75    23.62    1
  -7    5    8   664.94    29.29    1
  -5   -2   -8   706.84    31.33    2
   2   -7    8   646.58    30.95    1
  -5   -2   -8   683.49    33.98    6
  -5   -2   -8   667.18    34.09    4
  -5   -1   -8   722.11    32.62    2
  -6    5    8   723.52    31.90    1
  -6    5    8   747.11    27.68    5
   1   -6    8   788.47    29.27    5
  -5   -1   -8   791.26    35.34    6
   1   -6    8   726.47    31.96    1
  -5   -1   -8   739.42    35.54    4
  -5    0   -8   882.33    38.15    6
  -5    5    8   871.99    36.17    1
   0   -5    8   891.74    35.43    1
  -5    5    8   873.03    31.05    5
  -5    0   -8   920.61    39.50    4
  -1   -4    8  1078.99    39.98    2
  -1   -4    8  1108.90    40.72    1
  -5    1   -8  1057.40    44.44    4
  -5    1   -8  1066.12    43.43    6
  -5    1   -8  1069.51    42.37    3
  -4    5    8  1075.65    42.04    1
  -5    2   -8  1067.62    42.74    4
  -3    5    8   995.20    39.76    1
  -5    2   -8  1017.79    40.44    6
  -2   -3    8  1050.50    38.03    1
  -5    2   -8  1028.87    39.87    3
   5   -2    8  1022.68    35.89    1
  -2   -3    8  1005.41    37.88    2
  -3   -2    8   987.76    37.41    1
   5   -3    8  1048.47    37.53    1
  -5    3   -8  1000.32    39.10    3
  -3   -2    8  1067.93    38.19    2
  -2    5    8  1038.22    39.96    1
  -3   -2    8  1058.72    38.67    3
  -1    5    8  1079.17    41.48    1
  -5    4   -8  1092.14    40.49    3
  -4   -1    8  1097.87    41.62    3
  -4   -1    8  1116.90    40.22    2
  -4   -1    8  1076.70    39.03    1
   5   -4    8  1086.31    40.77    1
   0   -5   -8   915.85    36.53    2
   0    5    8   909.22    34.67    1
  -5    0    8   871.57    32.72    1
  -5    0    8   903.43    36.40    3
   5   -5    8   850.19    35.58    1
  -5    5   -8   914.08    33.31    3
  -5    0    8   893.93    36.62    5
   1    5    8   776.95    29.46    1
  -1   -5   -8   754.86    32.37    2
  -1   -5   -8   789.23    34.93    6
  -6    1    8   750.39    28.70    1
  -6    1    8   719.21    32.54    3
  -6    1    8   722.14    32.19    5
   5   -6    8   729.11    32.65    1
  -7    2    8   669.22    30.81    3
  -7    2    8   652.25    29.72    5
  -2   -5   -8   680.72    31.05    2
  -7    2    8   682.48    26.62    1
   5   -7    8   668.74    31.61    1
  -2   -5   -8   613.53    32.18    6
   5   -8    8   436.09    24.20    1
  -3   -5   -8   423.63    24.03    2
  -3   -5   -8   419.53    25.73    6
  -8    3    8   424.30    24.32    3
  -4   -5   -8   257.05    19.69    2
   5   -9    8   244.11    20.33    1
  -4   -5   -8   264.18    21.54    6
  -9    4    8   272.74    19.26    3
  -6   -3   -8   337.25    24.82    6
   3   -9    8   377.44    23.15    1
  -9    6    8   368.27    23.71    3
  -6   -3   -8   346.58    23.40    2
  -8    6    8   323.12    19.70    1
  -6   -2   -8   321.01    19.89    2
  -6   -2   -8   307.86    22.47    6
   2   -8    8   329.55    19.58    1
  -6   -1   -8   509.64    27.81    6
   1   -7    8   462.92    23.94    1
  -6   -1   -8   503.79    27.48    4
  -7    6    8   489.71    25.23    1
   0   -6    8   835.16    35.32    1
  -6    0   -8   898.26    39.11    6
   0   -6    8   860.85    33.79    5
  -6    6    8   872.15    37.03    1
  -6    0   -8   884.98    40.26    4
  -1   -5    8   736.81    31.14    2
  -1   -5    8   741.05    30.89    5
  -6    1   -8   763.56    34.44    6
  -5    6    8   779.04    33.40    1
  -6    1   -8   743.16    35.26    4
  -1   -5    8   787.54    31.37    1
  -6    1   -8   733.60    33.23    3
  -2   -4    8   827.81    31.68    1
  -4    6    8   843.54    35.01    1
  -6    2   -8   771.73    35.34    4
  -2   -4    8   827.68    33.04    5
  -6    2   -8   747.59    33.30    3
  -2   -4    8   805.09    32.08    2
  -6    3   -8   838.83    35.09    3
  -3   -3    8   881.04    33.84    2
  -3    6    8   834.20    35.84    1
  -6    3   -8   864.47    37.82    4
   6   -3    8   894.64    31.78    1
  -3   -3    8   895.67    32.95    1
  -3   -3    8   871.75    35.82    5
  -2    6    8   814.09    33.89    1
  -4   -2    8   812.76    32.39    3
   6   -4    8   793.86    31.18    1
  -6    4   -8   790.31    35.33    4
  -4   -2    8   801.49    30.06    1
  -6    4   -8   808.49    32.46    3
  -4   -2    8   810.53    31.74    2
   6   -5    8   749.42    31.31    1
  -6    5   -8   770.03    30.34    3
  -5   -1    8   727.32    32.77    5
  -5   -1    8   756.27    28.27    1
  -5   -1    8   764.44    32.03    3
  -1    6    8   764.53    31.64    1
   6   -6    8   840.76    35.79    1
   0   -6   -8   849.56    38.67    6
   0   -6   -8   873.01    36.98    2
  -6    0    8   859.71    31.57    1
   0    6    8   888.22    34.52    1
  -6    0    8   835.56    36.30    5
  -6    0    8   877.64    36.69    3
  -7    1    8   452.81    24.71    5
   6   -7    8   480.53    25.54    1
  -1   -6   -8   504.61    27.22    6
  -7    1    8   515.19    25.66    3
  -1   -6   -8   469.42    21.34    1
  -1   -6   -8   483.73    24.71    2
  -8    2    8   322.40    20.22    5
  -2   -6   -8   321.02    20.48    2
   6   -8    8   349.79    21.20    1
  -2   -6   -8   313.02    22.22    6
  -8    2    8   371.96    22.01    3
  -9    3    8   340.86    21.26    5
  -9    3    8   361.24    24.21    3
   6   -9    8   374.13    22.81    1
  -3   -6   -8   355.74    23.13    2
  -3   -6   -8   361.31    23.26    6
  -9    7    8   247.16    19.14    3
   2   -9    8   261.05    19.72    1
  -9    7    8   247.17    20.06    1
   1   -8    8   405.09    22.99    1
  -8    7    8   420.55    23.92    1
  -7    7    8   349.53    21.23    1
   0   -7    8   360.58    20.53    1
   0   -7    8   356.78    20.15    2
  -7    0   -8   384.21    24.35    4
  -7    1   -8   510.55    27.77    4
  -6    7    8   466.53    25.83    1
  -1   -6    8   506.16    23.59    1
  -1   -6    8   480.84    23.40    2
  -1   -6    8   500.33    23.33    5
  -7    2   -8   667.47    31.51    3
  -2   -5    8   655.15    29.58    5
  -2   -5    8   675.35    29.26    2
  -2   -5    8   688.63    28.19    1
  -7    2   -8   683.21    33.17    4
  -5    7    8   677.48    31.88    1
  -3   -4    8   652.09    28.55    5
  -7    3   -8   606.58    29.54    4
  -7    3   -8   602.52    28.42    3
  -3   -4    8   598.29    24.78    1
  -4    7    8   609.56    29.30    1
  -3   -4    8   594.77    26.53    2
  -4   -3    8   557.76    28.36    5
  -3    7    8   616.55    28.64    1
  -4   -3    8   636.19    24.21    1
  -7    4   -8   624.10    29.47    4
  -7    4   -8   609.59    27.61    3
   7   -4    8   593.63    24.17    1
  -4   -3    8   606.20    26.52    2
  -5   -2    8   667.86    31.60    5
  -5   -2    8   685.95    30.07    3
  -2    7    8   711.45    30.73    1
  -5   -2    8   677.82    29.26    2
  -7    5   -8   677.04    29.51    3
  -7    5   -8   712.94    32.36    4
   7   -5    8   671.74    28.45    1
  -7    6   -8   486.77    25.05    4
   1   -7   -8   501.51    23.58    1
   1   -7   -8   472.22    25.21    2
  -6   -1    8   460.73    24.09    3
  -1    7    8   495.54    23.33    1
   1   -7   -8   515.07    26.73    6
  -6   -1    8   467.29    24.90    5
   7   -6    8   453.92    23.32    1
  -7    0    8   340.75    21.09    3
   0   -7   -8   363.82    21.99    2
   0   -7   -8   341.47    22.41    6
   0   -7   -8   374.81    19.62    1
   7   -7    8   379.12    21.31    1
  -7    0    8   299.21    20.71    5
  -1   -7   -8   389.65    24.42    6
  -8    1    8   405.53    23.55    5
   7   -8    8   358.11    23.22    1
  -8    1    8   416.46    24.16    3
  -1   -7   -8   379.29    24.03    2
  -2   -7   -8   205.29    22.25    6
  -9    2    8   258.75    19.41    5
  -2   -7   -8   244.25    21.08    2
   7   -9    8   255.19    21.62    1
  -9    2    8   296.35    21.37    3
   0   -8    8   281.68    19.72    1
  -8    8    8   277.25    19.77    1
   0   -8    8   219.05    18.48    2
  -1   -7    8   412.55    21.42    1
  -7    8    8   400.60    24.29    1
  -8    1   -8   411.26    25.46    4
  -1   -7    8   388.34    21.79    2
  -8    2   -8   343.52    23.04    4
  -6    8    8   350.45    21.39    1
  -2   -6    8   327.67    19.90    2
  -2   -6    8   347.35    19.01    1
  -2   -6    8   374.65    20.63    5
  -8    3   -8   444.16    24.16    4
  -3   -5    8   397.46    21.55    2
  -5    8    8   412.15    23.25    1
  -8    3   -8   415.87    23.84    3
  -3   -5    8   430.28    23.14    5
  -8    4   -8   634.12    30.28    3
  -4    8    8   634.71    31.21    1
  -4   -4    8   637.77    28.41    2
  -8    4   -8   635.47    31.50    4
  -4   -4    8   643.33    30.45    5
  -3    8    8   429.05    23.94    1
  -5   -3    8   401.77    21.07    2
  -8    5   -8   427.77    22.13    3
  -8    5   -8   439.57    24.15    4
   2   -8   -8   352.71    21.74    1
  -6   -2    8   376.89    21.18    3
  -6   -2    8   365.66    22.60    5
   2   -8   -8   348.10    22.45    6
  -8    6   -8   364.01    21.78    4
   1   -8   -8   443.05    25.27    2
   1   -8   -8   389.86    23.40    6
   8   -7    8   428.74    22.41    1
   1   -8   -8   413.19    22.64    1
  -7   -1    8   417.42    23.48    3
  -7   -1    8   414.61    24.75    5
  -8    0    8   266.42    18.64    5
  -8    0    8   274.90    19.34    3
   8   -8    8   290.43    20.23    1
   0   -8   -8   213.20    20.26    6
   0   -8   -8   227.47    20.08    2
  -9    2   -8   248.03    21.16    4
   7   -9   -8   244.96    21.40    1
  -2   -7    8   260.26    19.15    2
   6   -9   -8   386.11    24.69    1
  -9    3   -8   358.21    24.16    4
  -3   -6    8   360.57    23.03    5
  -9    3   -8   373.71    23.69    3
  -3   -6    8   364.09    22.33    2
  -4   -5    8   240.55    18.07    2
  -4   -5    8   267.22    19.73    5
  -9    4   -8   275.74    19.79    4
   5   -9   -8   274.66    21.18    1
  -9    4   -8   234.28    18.66    3
  -5   -4    8   259.34    18.27    2
   4   -9   -8   308.02    21.35    1
  -9    5   -8   262.93    18.98    3
  -6   -3    8   359.04    22.41    5
   3   -9   -8   371.69    23.39    6
   3   -9   -8   365.91    24.26    1
  -7   -2    8   261.66    19.67    5
   2   -9   -8   260.72    20.62    1
   2   -9   -8   242.30    21.70    2
   0   -1    9  1444.10    50.00    1
   1    0    9  1461.93    49.87    3
  -1    1    9  1385.24    49.62    1
   1    0    9  1425.79    49.20    1
  -1    0    9  1365.05    49.20    1
   1   -1    9  1387.13    47.35    2
   0   -1   -9  1476.28    47.58    2
   1   -1    9  1417.33    48.26    3
   1   -1    9  1403.49    49.20    1
   0    1    9  1447.85    49.11    1
   1    1    9     1.08     3.02    1
  -1   -1   -9    -2.16     2.42    2
  -1   -1   -9    -0.18     4.37    4
  -2   -1   -9  1250.73    48.01    4
   2    1    9  1254.83    42.57    1
   3   -2   -9  1253.42    42.14    2
  -2   -1   -9  1294.82    44.42    2
  -3    2    9  1174.14    44.36    1
  -2   -1   -9  1260.38    47.33    6
   1   -3    9  1146.01    44.67    1
  -2    0   -9   977.86    36.08    6
   2   -2   -9  1006.02    33.89    4
  -2    0   -9   966.39    37.43    4
   2    0    9   902.17    33.04    1
   0   -2    9   886.66    34.47    1
  -2    2    9   861.68    34.41    1
  -2    1   -9    -0.67     3.03    6
   1   -2   -9    -2.90     3.68    4
  -1   -1    9     1.32     4.03    1
   2   -1    9    -2.65     2.09    3
   0   -2   -9   983.65    35.16    4
   0   -2   -9   969.80    32.40    2
  -2    2   -9   980.85    32.79    6
   2   -2    9   846.00    33.11    1
  -2    0    9   870.66    33.29    1
   2   -2    9   833.86    31.81    2
   0    2    9   855.31    32.89    1
   3   -1   -9  1260.36    41.80    2
  -1   -2   -9  1246.00    44.00    2
  -1   -2   -9  1259.14    47.43    4
   2   -3    9  1169.04    44.44    1
   1    2    9  1237.58    43.20    1
  -3    1    9  1224.02    44.28    1
   2   -4    9     4.35     4.14    1
  -2   -2   -9     1.89     3.44    2
  -4    2    9    -0.26     4.87    1
   2    2    9    -0.68     3.07    1
  -2   -2   -9     5.19     5.10    6
  -2   -2   -9     2.64     5.57    4
  -3   -2   -9   544.23    26.62    4
   3    2    9   530.70    19.34    1
  -3   -2   -9   545.92    26.11    6
   2   -5    9   527.06    24.59    1
  -5    3    9   536.32    23.67    1
  -3   -2   -9   558.07    24.40    2
  -3   -1   -9   845.26    31.64    2
  -4    3    9   736.73    31.04    1
   3    1    9   795.17    27.88    1
  -3   -1   -9   829.09    34.54    4
  -3   -1   -9   820.63    33.95    6
   1   -4    9   764.03    31.76    1
  -3    0   -9    23.24     5.44    6
   3    0    9    26.49     3.16    1
  -3    3    9    25.81     5.50    1
  -1   -2    9  1220.26    42.36    3
   3   -1    9  1230.37    42.94    1
   2   -3   -9  1252.52    44.17    4
   1    2   -9  1229.99    44.35    6
  -2    3    9  1264.00    45.14    1
  -1   -2    9  1241.59    42.34    2
  -1   -2    9  1209.70    44.40    1
  -3    1   -9  1248.85    46.25    6
  -3    2   -9  1265.32    43.91    6
  -2   -1    9  1154.87    42.92    1
   1   -3   -9  1202.52    44.44    4
   3   -2    9  1166.55    42.62    1
  -2   -1    9  1218.10    42.69    3
  -2   -1    9  1209.35    40.80    2
  -1    3    9  1196.73    43.60    1
   3   -3    9    29.39     4.90    1
  -3    0    9    24.07     4.78    1
   0    3    9    25.07     4.82    1
   0   -3   -9    25.03     4.60    2
   0   -3   -9    22.06     3.79    4
  -4    1    9   766.26    29.89    1
   3   -4    9   743.29    31.08    1
  -1   -3   -9   784.72    32.85    4
  -1   -3   -9   804.21    30.62    2
   1    3    9   785.67    29.18    1
  -5    2    9   527.64    22.84    1
  -2   -3   -9   548.42    23.94    2
   3   -5    9   510.03    24.21    1
  -2   -3   -9   564.48    25.90    4
  -2   -3   -9   557.47    26.28    6
   2    3    9   522.58    20.65    1
   3   -6    9     3.59     7.08    1
  -3   -3   -9     4.17     5.73    4
  -6    3    9    -7.75     5.60    1
  -3   -3   -9     9.24    17.70    6
  -3   -3   -9     3.75     6.55    2
  -6    3    9    10.25     5.55    5
  -7    4    9   431.21    20.98    5
  -7    4    9   475.46    22.47    1
  -4   -3   -9   480.79    24.55    2
   3   -7    9   453.42    24.82    1
  -4   -3   -9   474.81    26.56    6
  -4   -2   -9   437.17    21.22    2
  -6    4    9   355.83    17.63    5
  -4   -2   -9   432.01    23.10    6
  -6    4    9   372.75    19.49    1
  -4   -2   -9   413.47    23.54    4
   2   -6    9   377.00    20.92    1
   1   -5    9    21.67     6.73    1
  -4   -1   -9    24.39     6.42    2
  -4    4    9   529.50    23.94    1
   4    0    9   517.05    19.02    1
  -4    0   -9   565.54    24.81    6
  -4    0   -9   571.29    25.91    4
   0   -4    9   513.41    23.42    1
  -1   -3    9   786.26    29.04    2
  -1   -3    9   770.03    30.57    1
  -4    1   -9   794.42    33.93    4
  -4    1   -9   836.33    32.53    6
   4   -1    9   774.10    27.98    1
  -3    4    9   745.88    31.20    1
   4   -2    9    -0.87     3.14    1
  -4    2   -9     5.78     3.44    3
  -2   -2    9     3.16     2.93    3
  -2   -2    9     3.71     2.44    2
  -3   -1    9   769.85    28.34    2
  -4    3   -9   834.22    29.46    3
  -1    4    9   760.24    30.57    1
  -3   -1    9   773.38    29.75    1
   4   -3    9   772.97    29.95    1
  -3   -1    9   769.83    29.88    3
   4   -4    9   511.37    23.12    1
  -4    4   -9   579.28    20.16    3
   0    4    9   499.47    22.11    1
  -4    0    9   509.74    22.73    3
   0   -4   -9   566.24    23.06    2
  -4    0    9   527.18    21.82    1
  -1   -4   -9    31.29     8.01    6
   4   -5    9     8.08     6.21    1
  -1   -4   -9    10.75     6.19    2
  -5    1    9    19.62     5.04    3
  -6    2    9   380.82    18.29    1
   2    4    9   367.13    16.11    1
  -2   -4   -9   424.25    20.18    2
  -2   -4   -9   422.92    22.73    6
   4   -6    9   400.81    20.83    1
  -6    2    9   368.65    19.56    5
  -6    2    9   367.66    20.37    3
  -7    3    9   449.53    24.61    3
  -7    3    9   463.74    21.58    1
  -3   -4   -9   481.59    26.82    6
   4   -7    9   457.90    25.35    1
  -7    3    9   431.74    21.96    5
  -3   -4   -9   519.97    24.40    2
  -8    4    9     1.23     8.07    1
  -8    4    9    -9.39     7.78    5
  -4   -4   -9     3.24    11.26    6
   4   -8    9     8.57    10.10    1
  -8    4    9    12.88    10.61    3
  -4   -4   -9     3.66     9.38    2
  -5   -4   -9   162.96    19.11    6
  -5   -4   -9   188.13    17.44    2
  -9    5    9   140.28    14.80    3
   4   -9    9   148.16    17.31    1
   3   -8    9   281.17    19.79    1
  -5   -3   -9   299.51    19.86    2
  -5   -3   -9   277.14    20.37    6
  -8    5    9   306.04    18.17    1
  -7    5    9    15.87     6.59    1
  -5   -2   -9    10.66     8.43    2
  -5   -2   -9    26.35    10.64    6
   2   -7    9    13.80     7.44    1
  -5   -2   -9    20.17    10.74    4
  -5   -1   -9   511.83    26.94    4
  -5   -1   -9   536.84    25.49    2
  -6    5    9   478.63    20.13    5
  -5   -1   -9   519.24    26.82    6
   1   -6    9   485.83    24.64    1
  -6    5    9   537.91    25.24    1
  -5    5    9   633.09    29.50    1
  -5    0   -9   705.92    31.85    6
  -5    0   -9   717.46    32.86    4
  -5    5    9   641.33    24.68    5
   0   -5    9   685.62    28.90    1
   5   -1    9    10.81     2.06    1
  -5    1   -9    16.12     5.48    6
  -1   -4    9    14.69     5.87    1
  -4    5    9    12.18     6.99    1
  -1   -4    9    15.45     4.55    2
  -3    5    9   539.39    25.18    1
  -5    2   -9   565.55    25.08    6
   5   -2    9   549.73    21.32    1
  -5    2   -9   555.03    24.41    3
  -2   -3    9   526.47    22.28    2
  -5    2   -9   640.11    27.59    4
  -2   -3    9   561.72    23.76    1
  -5    3   -9   567.06    22.85    3
  -3   -2    9   521.97    21.84    1
  -3   -2    9   502.69    21.23    2
  -3   -2    9   557.48    22.08    3
  -2    5    9   519.79    23.72    1
   5   -3    9   528.08    21.78    1
   5   -4    9     1.23     4.70    1
  -1    5    9     9.85     5.21    1
  -4   -1    9    20.07     5.38    3
  -5    4   -9    13.99     3.76    3
  -5    0    9   651.78    25.98    1
  -5    0    9   653.21    29.40    5
  -5    5   -9   683.66    25.18    3
   5   -5    9   645.15    28.60    1
   0    5    9   635.88    27.35    1
   0   -5   -9   708.15    29.10    2
  -5    0    9   665.57    28.81    3
  -6    1    9   476.52    21.31    1
  -1   -5   -9   568.50    24.96    2
  -1   -5   -9   540.89    27.29    6
  -6    1    9   508.85    24.97    3
  -6    1    9   483.27    24.70    5
   5   -6    9   499.78    24.96    1
   1    5    9   528.08    21.96    1
  -7    2    9    20.28     6.32    1
   5   -7    9    15.40     7.06    1
  -7    2    9    26.73     8.08    5
  -2   -5   -9    28.46    10.31    6
  -2   -5   -9    11.88     7.55    2
  -3   -5   -9   261.17    17.50    2
  -8    3    9   260.15    17.57    3
  -3   -5   -9   288.73    20.57    6
   5   -8    9   244.64    19.37    1
  -8    3    9   247.99    17.06    5
  -4   -5   -9   164.71    18.79    6
  -4   -5   -9   182.50    17.13    2
   5   -9    9   166.56    17.43    1
  -9    4    9   163.34    17.21    3
  -6   -3   -9     0.89    11.59    2
   3   -9    9     9.22    12.79    1
  -9    6    9    14.30    13.41    3
  -6   -3   -9     9.25    14.52    6
  -6   -2   -9   226.21    18.89    6
  -8    6    9   169.63    15.43    1
   2   -8    9   167.59    15.97    1
  -6   -1   -9   265.09    18.96    6
   1   -7    9   258.43    17.71    1
  -6   -1   -9   289.28    21.30    4
  -7    6    9   300.85    18.76    1
  -6    6    9    -0.81     8.25    1
   0   -6    9     9.11     6.92    5
  -6    0   -9    16.23     9.49    6
   0   -6    9     5.14     5.78    2
  -6    0   -9     6.00     8.02    4
   0   -6    9    -3.94     7.53    1
  -1   -5    9   506.16    23.90    5
  -5    6    9   488.41    25.16    1
  -6    1   -9   534.34    26.79    6
  -1   -5    9   511.88    23.23    2
  -6    1   -9   538.63    27.98    4
  -1   -5    9   556.62    24.39    1
  -2   -4    9   388.51    18.82    2
  -2   -4    9   402.24    19.42    1
  -2   -4    9   390.62    20.17    5
  -6    2   -9   442.57    21.17    3
  -4    6    9   409.23    22.15    1
  -6    2   -9   456.48    23.58    4
  -3   -3    9     8.65     5.58    1
  -6    3   -9    -8.80    16.28    4
  -6    3   -9    -0.61     5.20    3
  -3   -3    9     3.08     4.77    2
  -3    6    9    10.82     7.39    1
   6   -3    9     6.37     3.78    1
  -4   -2    9   359.22    20.64    5
  -4   -2    9   385.28    17.20    1
  -4   -2    9   401.88    18.58    3
  -6    4   -9   404.33    18.71    3
   6   -4    9   393.25    18.04    1
  -2    6    9   373.55    19.68    1
  -6    4   -9   435.80    21.53    4
  -4   -2    9   380.54    17.87    2
  -6    5   -9   510.55    21.65    3
   6   -5    9   491.23    23.25    1
  -5   -1    9   518.67    25.33    5
  -5   -1    9   523.23    23.81    3
  -1    6    9   505.37    24.04    1
  -5   -1    9   490.05    20.72    1
  -6    0    9     8.21     5.22    1
   0   -6   -9     2.94     7.96    2
  -6    0    9    -5.03     8.14    5
  -6    0    9     6.98     5.46    3
   6   -6    9     0.46     5.56    1
   0    6    9    -3.52     6.45    1
  -7    1    9   252.52    17.14    5
  -7    1    9   269.31    18.16    3
  -1   -6   -9   277.34    17.89    2
   6   -7    9   252.68    18.33    1
  -1   -6   -9   304.00    21.04    6
  -2   -6   -9   218.74    16.23    2
  -8    2    9   200.78    16.31    5
  -2   -6   -9   225.33    17.28    6
   6   -8    9   199.58    17.79    1
  -8    2    9   193.98    15.40    3
  -3   -6   -9    10.02    11.89    2
  -9    3    9    10.04    12.05    3
  -9    3    9   -19.07    12.93    5
  -3   -6   -9     2.54    13.79    6
   6   -9    9    -2.11    12.48    1
  -9    7    9   251.37    21.41    1
   2   -9    9   257.56    20.97    1
   1   -8    9    21.22    11.55    1
   1   -8    9    -2.39    10.07    2
  -8    7    9     3.05    11.94    1
  -7    7    9   223.17    16.08    1
   0   -7    9   210.10    15.70    2
   0   -7    9   220.82    15.70    1
  -7    0   -9   240.12    19.18    4
  -1   -6    9   258.34    16.54    1
  -7    1   -9   294.79    19.07    4
  -6    7    9   278.56    18.75    1
  -1   -6    9   261.94    16.09    2
  -1   -6    9   254.59    15.53    5
  -2   -5    9    10.69     7.04    1
  -2   -5    9    -1.15     8.33    5
  -2   -5    9     9.06     6.00    2
  -7    3   -9   474.63    24.12    3
  -4    7    9   494.43    25.57    1
  -7    3   -9   490.26    26.00    4
  -3   -4    9   477.05    21.18    1
  -3   -4    9   473.31    23.63    5
  -3   -4    9   473.35    22.38    2
  -7    4   -9   532.44    26.30    4
  -3    7    9   456.94    24.14    1
  -4   -3    9   483.49    22.15    2
  -4   -3    9   441.61    24.60    5
  -7    4   -9   519.27    23.67    3
  -4   -3    9   479.28    20.68    1
  -2    7    9    13.37     6.51    1
  -7    5   -9    18.76     9.38    4
  -7    5   -9    19.72     6.60    3
   7   -5    9     9.52     6.70    1
  -5   -2    9    15.85     9.56    5
   7   -6    9   269.65    16.53    1
  -7    6   -9   284.57    18.77    4
  -1    7    9   264.73    16.10    1
   1   -7   -9   277.37    19.58    6
   1   -7   -9   276.91    18.12    2
  -6   -1    9   271.41    17.73    5
  -6   -1    9   268.06    17.30    3
   0   -7   -9   205.96    15.61    1
   7   -7    9   239.53    17.42    1
  -7    0    9   208.06    16.69    3
  -7    0    9   234.43    18.16    5
   0   -7   -9   239.61    18.43    2
   0   -7   -9   240.56    17.27    6
   7   -8    9    20.31    12.29    1
  -8    1    9     5.45     8.22    5
  -1   -7   -9    32.45    12.11    2
  -1   -7   -9    16.65    12.47    6
   7   -9    9   219.09    18.33    1
  -2   -7   -9   285.38    22.16    2
  -9    2    9   187.86    18.79    5
  -2   -7   -9   241.68    21.20    6
  -9    2    9   252.41    18.87    3
   0   -8    9   202.13    18.69    2
  -8    8    9   253.25    18.57    1
   0   -8    9   220.16    17.83    1
  -8    1   -9    13.39    12.32    4
  -1   -7    9    -7.75     9.02    2
  -7    8    9    -9.40    11.49    1
  -1   -7    9    24.08    10.77    1
  -6    8    9   205.26    16.39    1
  -2   -6    9   207.36    15.32    2
  -2   -6    9   216.71    15.15    1
  -8    2   -9   235.83    19.09    4
  -2   -6    9   201.53    16.21    5
  -8    3   -9   313.90    21.17    4
  -5    8    9   263.75    18.95    1
  -3   -5    9   253.54    16.74    2
  -3   -5    9   290.68    18.92    5
  -8    3   -9   299.49    19.59    3
  -4    8    9     0.04     9.85    1
  -4   -4    9     3.43     8.30    5
  -4   -4    9     6.27     7.53    2
  -8    4   -9     4.39     7.28    4
  -8    4   -9    -0.27     8.59    3
  -5   -3    9   251.93    19.32    5
  -8    5   -9   282.82    18.25    4
  -8    5   -9   286.13    17.09    3
  -5   -3    9   257.48    16.59    2
  -3    8    9   264.24    19.08    1
  -6   -2    9   225.59    18.71    5
   2   -8   -9   221.45    17.06    6
   2   -8   -9   240.88    18.28    1
  -8    6   -9   230.50    18.41    4
  -6   -2    9   207.70    16.78    3
  -8    7   -9     7.46    10.95    4
  -7   -1    9     0.88     8.44    5
   1   -8   -9    -3.76    11.74    2
   1   -8   -9   -12.05    14.05    6
  -7   -1    9    -4.90    10.63    3
   8   -7    9     2.00     9.05    1
  -8    0    9   231.05    19.06    5
   0   -8   -9   211.57    19.91    2
   8   -8    9   155.58    16.46    1
   0   -8   -9   219.30    17.98    6
  -8    0    9   199.96    16.51    3
  -9    2   -9   272.90    23.53    4
  -7    9    9   221.47    20.58    1
  -3   -6    9     1.85    13.91    5
  -6    9    9    19.33    12.60    1
  -9    4   -9   183.95    19.60    4
  -5    9    9   179.39    16.83    1
  -4   -5    9   164.47    17.07    5
  -9    4   -9   159.34    17.00    3
  -9    5   -9   219.98    20.89    4
   4   -9   -9   191.88    17.18    1
   3   -9   -9     2.33    17.62    6
   3   -9   -9    25.01    12.62    1
  -6   -3    9    15.94    11.98    5
  -7   -2    9   254.28    22.02    5
   2   -9   -9   255.14    21.40    2
   2   -9   -9   294.92    22.21    1
   0    0   10  5077.50   166.46    1
   0   -1   10  1242.74    44.52    1
  -1    1   10  1251.56    44.39    1
   1    0   10  1255.92    43.88    1
   1    0   10  1236.90    43.99    3
   1   -1   10  1211.76    41.80    2
   0   -1  -10  1295.80    42.05    2
   1   -1   10  1236.15    42.82    3
  -1    0   10  1252.32    44.51    1
   0    1   10  1236.32    44.04    1
   1   -1   10  1246.60    44.32    1
  -1   -1  -10  1248.78    50.81    4
   1    1   10  1439.45    47.24    1
  -1   -1  -10  1294.60    46.46    2
   1   -2   10  1393.64    48.35    1
  -2    1   10  1354.32    48.01    1
  -3    2   10  1154.46    41.95    1
   3   -2  -10  1164.83    38.81    2
   1   -3   10  1154.17    42.53    1
  -2   -1  -10  1111.86    44.34    6
  -2   -1  -10  1124.22    41.13    2
   2    1   10  1174.15    40.02    1
  -2   -1  -10  1075.74    44.86    4
  -2    2   10   832.19    32.29    1
   0   -2   10   848.52    32.47    1
   2    0   10   883.83    31.16    1
  -2    0  -10   821.94    34.69    4
   2   -2  -10   837.13    31.31    4
  -2    0  -10   890.45    33.74    6
   2   -1   10  1352.41    45.83    3
   1   -2  -10  1226.53    44.40    2
  -2    1  -10  1247.41    47.63    6
  -1   -1   10  1338.92    46.85    1
   2   -1   10  1358.36    45.20    2
   2   -1   10  1358.07    46.19    1
  -1    2   10  1396.69    47.15    1
   1   -2  -10  1214.71    47.76    4
  -2    0   10   876.98    32.31    1
   0   -2  -10   853.16    33.56    4
   2   -2   10   843.39    30.36    2
   2   -2   10   829.32    32.01    1
   0   -2  -10   841.93    30.57    2
  -2    2  -10   896.57    31.34    6
   0    2   10   848.41    31.80    1
   3   -1  -10  1130.40    37.74    2
  -1   -2  -10  1086.72    43.73    4
  -1   -2  -10  1129.82    40.42    2
   1    2   10  1141.95    40.13    1
   2   -3   10  1119.25    41.80    1
  -3    1   10  1115.70    41.17    1
  -4    2   10  2224.79    76.30    1
  -2   -2  -10  2181.10    81.47    6
   2    2   10  2288.25    74.16    1
  -2   -2  -10  2156.04    76.77    2
   2   -4   10  2174.55    77.14    1
  -2   -2  -10  2182.79    82.39    4
  -3   -2  -10   466.88    21.94    2
  -3   -2  -10   479.16    24.33    6
  -5    3   10   463.87    21.73    1
   3    2   10   468.72    17.56    1
  -3   -2  -10   477.19    24.00    4
   2   -5   10   448.49    22.13    1
  -4    3   10   706.95    29.16    1
  -3   -1  -10   708.51    30.99    6
  -3   -1  -10   714.60    31.65    4
  -3   -1  -10   697.43    28.24    2
   1   -4   10   702.61    29.55    1
   3    1   10   718.79    25.54    1
   3    0   10  1106.71    37.66    1
  -3    3   10  1075.51    40.37    1
  -3    0  -10  1018.28    43.30    4
   0   -3   10  1173.01    40.88    1
  -3    0  -10  1006.40    41.80    6
  -1   -2   10  1142.79    38.94    3
  -1   -2   10  1165.80    41.89    1
  -1   -2   10  1149.27    38.78    2
   2   -3  -10  1121.86    40.94    4
   1    2  -10  1122.99    41.10    6
  -2    3   10  1107.62    42.10    1
   3   -1   10  1165.66    40.23    1
  -3    1  -10  1116.10    42.93    6
  -2   -1   10  1093.24    41.18    1
  -2   -1   10  1146.92    40.46    3
  -1    3   10  1139.04    41.86    1
   3   -2   10  1141.03    41.01    1
  -3    2  -10  1139.04    41.62    6
   1   -3  -10  1140.34    42.41    4
   0    3   10  1131.76    39.64    1
   3   -3   10  1097.72    39.98    1
   0   -3  -10  1019.79    41.41    4
  -3    0   10  1126.96    39.61    1
   0   -3  -10   987.37    38.79    2
   1    3   10   702.27    27.81    1
  -1   -3  -10   728.34    28.84    2
  -4    1   10   732.77    28.79    1
  -1   -3  -10   732.73    31.24    4
   3   -4   10   733.50    30.06    1
  -2   -3  -10   454.80    23.37    4
   2    3   10   474.98    18.66    1
  -5    2   10   450.55    20.33    1
   3   -5   10   437.75    21.73    1
  -2   -3  -10   457.26    21.06    2
  -2   -3  -10   456.61    23.67    6
  -6    3   10   542.49    24.00    5
  -3   -3  -10   513.70    27.49    6
  -3   -3  -10   509.55    27.43    4
  -6    3   10   558.02    24.48    1
   3   -6   10   587.26    26.88    1
  -3   -3  -10   519.05    25.22    2
   3   -7   10   403.56    22.39    1
  -4   -3  -10   412.93    21.89    2
  -7    4   10   423.89    21.13    1
  -4   -3  -10   416.90    25.46    4
  -4   -3  -10   416.07    24.97    6
  -7    4   10   395.10    19.59    5
  -4   -2  -10   365.30    19.70    2
  -4   -2  -10   361.43    22.13    4
  -6    4   10   358.08    16.94    5
  -6    4   10   342.58    18.63    1
   2   -6   10   362.10    19.72    1
  -4   -2  -10   385.61    22.22    6
  -4   -1  -10   607.88    30.48    6
   1   -5   10   714.66    29.66    1
  -5    4   10   734.53    29.88    1
  -4   -1  -10   703.86    29.32    2
  -4   -1  -10   645.65    31.66    4
  -4    0  -10   517.24    24.19    6
  -4    4   10   510.20    23.51    1
   0   -4   10   488.92    22.55    1
  -4    0  -10   487.19    24.97    4
   4    0   10   521.40    18.58    1
  -1   -3   10   708.41    29.10    1
  -4    1  -10   733.26    30.42    6
  -4    1  -10   726.60    31.85    4
  -1   -3   10   717.42    26.76    2
   4   -1   10   724.07    26.41    1
  -3    4   10   724.59    29.82    1
  -2   -2   10  2337.07    78.06    3
  -4    2  -10  2191.35    81.35    6
  -2    4   10  2257.48    79.52    1
  -2   -2   10  2335.28    76.75    2
   4   -2   10  2260.68    77.09    1
  -2   -2   10  2278.61    78.34    1
  -3   -1   10   752.90    29.20    1
   4   -3   10   759.05    29.30    1
  -1    4   10   726.09    29.70    1
  -3   -1   10   732.54    28.71    3
   0    4   10   502.24    21.83    1
   0   -4  -10   487.97    23.05    4
   0   -4  -10   523.24    22.39    2
  -4    0   10   508.51    22.28    3
   4   -4   10   517.65    22.84    1
  -4    0   10   507.04    21.60    1
  -5    1   10   756.53    30.19    3
   4   -5   10   716.50    30.44    1
  -1   -4  -10   648.47    30.86    4
  -1   -4  -10   635.99    28.59    2
  -1   -4  -10   618.39    31.50    6
   1    4   10   779.00    27.99    1
  -5    1   10   715.52    27.87    1
   2    4   10   357.89    15.33    1
   4   -6   10   333.51    19.33    1
  -2   -4  -10   346.70    21.46    6
  -6    2   10   353.60    19.45    3
  -6    2   10   349.26    18.92    5
  -2   -4  -10   336.83    18.75    2
  -6    2   10   376.81    17.89    1
  -3   -4  -10   430.18    25.30    6
  -3   -4  -10   401.38    21.90    2
   4   -7   10   420.03    22.95    1
  -7    3   10   382.66    22.60    3
  -7    3   10   409.38    19.80    1
  -7    3   10   385.47    20.02    5
  -4   -4  -10   525.62    31.02    6
  -8    4   10   546.27    25.76    5
  -8    4   10   597.81    29.99    3
   4   -8   10   590.78    29.89    1
  -8    4   10   564.16    26.22    1
  -4   -4  -10   571.21    29.31    2
  -5   -4  -10   137.06    14.13    2
  -9    5   10    94.08    15.93    3
  -5   -4  -10   111.04    15.64    6
   4   -9   10   131.82    16.67    1
  -5   -3  -10   230.89    17.88    2
  -8    5   10   238.94    16.09    1
  -5   -3  -10   220.32    20.59    6
   3   -8   10   249.01    17.76    1
  -5   -2  -10   438.78    23.97    2
  -5   -2  -10   404.15    25.86    4
  -7    5   10   476.62    22.86    1
   2   -7   10   463.09    24.33    1
  -5   -2  -10   466.79    26.57    6
  -5   -1  -10   437.97    25.29    6
  -5   -1  -10   452.83    25.86    4
  -6    5   10   459.78    19.16    5
  -6    5   10   447.08    23.23    1
   1   -6   10   478.49    23.68    1
   0   -5   10   608.14    27.48    1
  -5    5   10   622.52    28.34    1
  -5    0  -10   590.32    29.04    6
  -5    0  -10   617.18    30.64    4
  -5    1  -10   666.98    31.03    6
  -1   -4   10   740.53    29.77    1
  -5    1  -10   638.72    32.02    4
  -4    5   10   708.91    30.65    1
   5   -1   10   727.42    24.66    1
  -1   -4   10   721.29    27.60    2
  -5    2  -10   487.30    22.20    6
  -3    5   10   437.51    21.82    1
  -5    2  -10   480.99    23.59    4
  -2   -3   10   456.49    20.86    1
  -2   -3   10   458.32    19.19    2
   5   -2   10   463.87    18.58    1
  -3   -2   10   447.30    18.90    2
  -3   -2   10   478.38    19.77    3
  -2    5   10   471.32    22.08    1
   5   -3   10   455.05    19.89    1
  -5    3  -10   482.43    20.60    3
  -3   -2   10   480.45    20.73    1
   5   -4   10   727.86    29.34    1
  -5    4  -10   661.93    27.33    3
  -4   -1   10   723.91    29.22    3
  -1    5   10   736.79    29.96    1
  -4   -1   10   729.22    28.12    1
   0   -5  -10   585.81    26.46    2
   0    5   10   589.41    25.54    1
   5   -5   10   573.11    26.41    1
  -5    0   10   598.48    26.16    3
  -5    0   10   595.59    24.53    1
  -5    0   10   601.42    27.75    5
   5   -6   10   466.19    23.70    1
   1    5   10   456.19    20.63    1
  -6    1   10   463.24    23.46    3
  -1   -5  -10   486.26    25.28    6
  -1   -5  -10   470.11    23.18    2
  -6    1   10   455.95    23.89    5
  -6    1   10   480.23    20.78    1
  -7    2   10   473.17    24.79    3
   5   -7   10   491.92    25.86    1
  -7    2   10   493.08    21.56    1
  -2   -5  -10   438.95    23.98    2
  -7    2   10   482.19    24.00    5
  -2   -5  -10   417.87    25.82    6
  -8    3   10   234.21    17.77    3
  -3   -5  -10   221.64    16.46    2
  -3   -5  -10   208.88    19.19    6
  -8    3   10   238.21    16.64    5
   5   -8   10   223.57    18.28    1
  -9    4   10   119.15    16.75    3
   5   -9   10   118.33    15.98    1
  -4   -5  -10   160.03    17.59    2
  -4   -5  -10   132.33    17.87    6
  -9    6   10   254.55    21.15    3
  -6   -3  -10   262.44    22.90    6
   3   -9   10   286.15    21.42    1
  -6   -2  -10   158.56    17.38    6
  -8    6   10   171.62    15.28    1
   2   -8   10   166.90    14.39    1
  -6   -1  -10   238.24    19.87    4
  -7    6   10   231.63    16.94    1
  -6   -1  -10   202.16    18.33    6
   1   -7   10   217.69    16.13    1
   0   -6   10   887.82    34.28    5
   0   -6   10   889.83    36.29    1
   0   -6   10   868.99    34.76    2
  -6    0  -10   790.44    38.19    6
  -6    6   10   839.42    36.53    1
  -6    0  -10   806.57    39.81    4
  -6    1  -10   463.60    24.57    6
  -1   -5   10   468.99    22.62    5
  -6    1  -10   454.11    25.82    4
  -1   -5   10   466.65    21.24    2
  -1   -5   10   466.29    22.62    1
  -5    6   10   445.38    23.35    1
  -6    2  -10   370.37    21.13    4
  -2   -4   10   356.69    17.08    2
  -2   -4   10   353.17    18.94    5
  -4    6   10   379.40    20.21    1
  -2   -4   10   365.72    18.41    1
  -3   -3   10   558.14    26.45    5
   6   -3   10   576.46    22.31    1
  -3   -3   10   571.18    23.84    1
  -6    3  -10   523.61    27.52    4
  -3   -3   10   580.83    23.39    2
  -6    3  -10   520.73    24.84    3
  -3    6   10   575.23    26.86    1
   6   -4   10   353.94    17.47    1
  -4   -2   10   344.54    16.58    1
  -6    4  -10   368.99    17.54    3
  -2    6   10   362.54    19.60    1
  -4   -2   10   347.68    20.36    5
  -4   -2   10   354.74    16.61    2
  -4   -2   10   380.46    17.55    3
  -6    4  -10   379.31    21.15    4
  -5   -1   10   473.08    20.25    1
  -5   -1   10   484.44    22.63    3
   1   -6  -10   471.66    23.57    2
   6   -5   10   453.04    22.34    1
  -1    6   10   485.84    23.32    1
  -5   -1   10   448.69    23.59    5
   0   -6  -10   827.55    36.32    2
  -6    0   10   839.53    36.06    3
  -6    0   10   865.05    37.38    5
  -6    0   10   872.79    32.50    1
   0   -6  -10   803.64    38.60    6
   6   -6   10   841.81    35.69    1
   0    6   10   855.94    34.53    1
  -1   -6  -10   221.63    17.40    6
  -1   -6  -10   237.36    16.21    2
  -7    1   10   229.56    16.00    5
   6   -7   10   243.16    17.62    1
  -7    1   10   233.42    16.95    3
  -8    2   10   169.53    15.70    5
  -2   -6  -10   167.51    15.78    2
  -8    2   10   162.08    15.60    3
  -2   -6  -10   129.13    16.54    6
   6   -8   10   156.99    16.41    1
  -3   -6  -10   246.83    20.97    2
  -9    3   10   249.80    19.44    3
  -3   -6  -10   261.95    20.09    6
   6   -9   10   276.11    20.55    1
  -9    3   10   252.30    19.37    5
  -8    7   10   293.15    18.85    1
   1   -8   10   267.07    18.89    2
   1   -8   10   308.22    20.50    1
   0   -7   10   189.74    15.63    1
  -7    0  -10   178.18    18.20    4
  -7    7   10   167.43    15.97    1
   0   -7   10   160.65    14.34    2
  -7    1  -10   211.33    18.32    4
  -1   -6   10   235.97    14.41    2
  -6    7   10   205.73    15.73    1
  -1   -6   10   216.41    14.72    5
  -1   -6   10   212.57    14.81    1
  -2   -5   10   487.79    22.82    1
  -5    7   10   481.30    25.76    1
  -2   -5   10   473.70    22.28    2
  -2   -5   10   503.82    24.43    5
  -7    2  -10   439.99    26.49    4
  -3   -4   10   403.02    22.29    5
  -3   -4   10   433.89    19.98    1
  -7    3  -10   438.16    22.03    3
  -4    7   10   415.05    22.75    1
  -7    3  -10   409.29    23.82    4
  -3   -4   10   423.83    20.13    2
  -3    7   10   444.32    23.22    1
  -4   -3   10   402.38    22.83    5
  -4   -3   10   390.04    19.17    2
  -4   -3   10   411.85    19.04    1
  -7    4  -10   407.43    21.08    3
  -7    4  -10   416.68    23.92    4
   7   -5   10   507.72    22.72    1
  -2    7   10   483.32    24.12    1
  -5   -2   10   492.13    25.99    5
  -5   -2   10   502.53    23.28    3
  -7    5  -10   432.06    24.83    4
  -6   -1   10   224.23    17.63    5
   1   -7  -10   221.03    16.91    6
  -7    6  -10   247.22    17.59    4
   7   -6   10   225.91    15.17    1
   1   -7  -10   248.66    17.13    2
  -6   -1   10   228.41    15.94    3
  -1    7   10   209.66    14.94    1
  -7    0   10   160.67    15.45    3
   0   -7  -10   174.26    17.20    6
  -7    0   10   169.32    16.52    5
   0   -7  -10   164.67    16.24    2
   7   -7   10   158.02    14.82    1
   7   -8   10   288.99    19.94    1
  -8    1   10   282.45    20.46    3
  -1   -7  -10   245.24    21.67    6
  -1   -7  -10   289.02    20.52    2
  -8    1   10   254.85    19.59    5
  -8    8   10   146.99    17.49    1
   0   -8   10   131.04    17.61    1
  -8    1  -10   241.16    22.02    4
  -1   -7   10   297.61    19.66    1
  -7    8   10   309.18    19.96    1
  -6    8   10   162.39    16.77    1
  -2   -6   10   170.72    14.01    1
  -2   -6   10   160.28    15.64    5
  -8    2  -10   153.11    16.22    4
  -3   -5   10   252.27    18.12    5
  -8    3  -10   263.60    20.17    4
  -5    8   10   233.86    19.14    1
  -8    4  -10   554.91    28.24    3
  -4    8   10   601.32    29.86    1
  -8    4  -10   561.42    30.41    4
  -4   -4   10   610.73    28.88    5
  -5   -3   10   235.24    18.82    5
  -3    8   10   243.04    18.44    1
  -8    5  -10   225.21    18.55    4
   2   -8  -10   149.77    16.46    6
  -8    6  -10   165.27    16.75    4
  -6   -2   10   166.12    14.68    3
  -2    8   10   181.39    14.32    1
   2   -8  -10   164.88    16.41    2
  -6   -2   10   185.47    17.32    5
   2   -8  -10   176.01    14.33    1
   8   -7   10   287.65    18.49    1
   1   -8  -10   280.79    20.57    2
  -7   -1   10   253.28    18.75    3
   1   -8  -10   213.95    19.37    6
  -8    7  -10   260.79    21.37    4
  -7   -1   10   288.98    21.01    5
   1   -8  -10   243.71    19.28    1
  -8    0   10   152.79    17.81    5
  -8    0   10   164.55    16.72    3
   0   -8  -10   154.59    18.49    2
   8   -8   10   150.12    16.11    1
   0   -8  -10   149.07    19.69    6
  -9    3  -10   226.23    22.70    4
  -3   -6   10   284.61    20.80    5
  -6    9   10   299.17    21.91    1
  -4   -5   10   124.65    14.20    5
  -5    9   10    98.52    14.72    1
  -9    4  -10   118.29    19.17    4
   4   -9  -10   127.84    17.10    1
  -5   -4   10   106.59    15.54    5
  -9    5  -10   129.48    15.85    4
   3   -9  -10   254.36    20.51    1
  -6   -3   10   296.11    22.06    5
   3   -9  -10   258.82    20.66    6
   1    0   11  2186.61    75.14    1
  -1    1   11  2245.17    75.77    1
   0   -1   11  2194.80    75.65    1
   0   -1  -11  2247.22    73.30    2
   1   -1   11  2200.99    75.79    1
   1   -1   11  2208.08    74.96    3
   1   -1   11  2136.02    73.10    2
  -1    0   11  2262.97    76.16    1
   0    1   11  2237.96    75.63    1
   1   -2   11     8.88     4.72    1
   1    1   11     4.92     3.37    1
  -2    1   11    -3.08     4.27    1
  -1   -1  -11     0.60     2.86    4
  -1   -1  -11    -1.38     2.39    2
   1   -2   11    -1.31     1.57    2
  -2   -1  -11  2004.30    75.42    4
  -3    2   11  2025.29    70.55    1
   2    1   11  2017.53    68.38    1
  -2   -1  -11  2013.78    69.54    2
   1   -3   11  1995.87    70.85    1
   3   -2  -11  2023.84    66.79    2
  -2   -1  -11  2011.09    74.33    6
   2    0   11  1288.71    43.21    1
  -2    2   11  1213.58    44.49    1
   2   -2  -11  1195.30    43.91    4
   0   -2   11  1237.46    44.44    1
  -2    0  -11  1122.72    47.18    4
  -2    0  -11  1200.08    45.93    6
   1   -2  -11     2.43     1.78    2
   1   -2  -11     1.05     2.46    4
   2   -1   11    -3.63     3.71    1
   2   -1   11    -2.11     2.67    2
  -1    2   11     4.07     4.42    1
   2   -2   11  1249.89    44.19    1
   2   -2   11  1196.93    41.97    2
   0   -2  -11  1176.07    46.02    4
  -2    2  -11  1195.84    43.41    6
   0   -2  -11  1200.10    42.16    2
   0    2   11  1257.50    44.01    1
  -2    0   11  1208.74    44.27    1
  -3    1   11  2010.10    69.93    1
  -1   -2  -11  2003.94    74.37    4
   2   -3   11  1972.08    70.33    1
   1    2   11  2008.68    68.55    1
  -1   -2  -11  2011.76    69.00    2
   2   -4   11     3.34     4.44    1
  -4    2   11    -0.02     5.07    1
  -2   -2  -11     4.28     6.40    6
  -2   -2  -11     5.02     6.01    4
   2    2   11     8.01     3.66    1
  -3   -2  -11   932.12    39.91    6
   3    2   11   932.73    32.69    1
  -3   -2  -11   947.18    37.05    2
   2   -5   11   888.29    37.61    1
  -5    3   11   920.56    37.01    1
  -3   -2  -11   946.59    40.82    4
  -3   -1  -11  1401.00    49.93    2
  -3   -1  -11  1311.85    53.91    4
  -4    3   11  1391.89    50.56    1
   3    1   11  1340.91    46.52    1
  -3   -1  -11  1329.97    53.03    6
   1   -4   11  1340.70    50.83    1
  -3    0  -11     3.89     5.21    6
  -3    0  -11     3.26     4.12    4
  -3    3   11     3.09     5.05    1
   0   -3   11     0.08     4.97    1
   3    0   11     2.15     2.83    1
  -1   -2   11  1991.96    66.51    2
  -1   -2   11  1974.97    69.96    1
   3   -1   11  2012.98    68.47    1
   2   -3  -11  2022.51    71.05    4
  -2    3   11  2016.61    70.52    1
  -3    1  -11  2018.99    72.61    6
   1   -3  -11  2037.81    69.01    2
  -2   -1   11  2011.91    70.25    1
  -2   -1   11  1992.61    69.67    3
   3   -2   11  2014.78    69.71    1
  -3    2  -11  2059.15    71.70    6
   1   -3  -11  2052.16    73.08    4
  -1    3   11  1969.00    70.31    1
   3   -3   11    -0.63     3.88    1
   0    3   11     1.48     3.55    1
   0   -3  -11     7.51     4.10    4
  -3    0   11    -4.73     4.43    1
   3   -4   11  1279.56    49.86    1
  -1   -3  -11  1348.56    48.87    2
  -1   -3  -11  1346.37    52.62    4
   1    3   11  1379.42    48.09    1
  -4    1   11  1335.25    48.76    1
  -2   -3  -11   935.82    36.22    2
  -2   -3  -11   892.32    39.19    6
   3   -5   11   860.94    36.92    1
   2    3   11   920.52    33.43    1
  -2   -3  -11   920.23    39.54    4
  -5    2   11   904.75    35.76    1
  -6    3   11     4.10     6.13    5
  -3   -3  -11     3.35     8.59    6
  -3   -3  -11     1.03     6.42    2
  -6    3   11     3.05     6.84    1
  -3   -3  -11     6.09     8.27    4
   3   -6   11    10.99     8.12    1
  -4   -3  -11   757.27    33.67    2
  -4   -3  -11   819.42    38.51    4
   3   -7   11   732.20    35.04    1
  -7    4   11   759.31    32.62    1
  -7    4   11   740.77    31.45    5
  -4   -3  -11   785.47    36.74    6
  -6    4   11   637.53    26.49    5
  -4   -2  -11   607.31    30.91    6
   2   -6   11   632.67    29.79    1
  -4   -2  -11   639.72    32.26    4
  -6    4   11   644.70    28.65    1
  -4   -2  -11   634.47    28.76    2
  -5    4   11    -0.50     5.69    1
  -4   -1  -11     8.30     7.83    6
  -4   -1  -11     4.85     6.35    2
  -4   -1  -11     6.95     8.44    4
   1   -5   11    -3.56     6.38    1
  -4    0  -11   837.38    37.08    4
   4    0   11   816.07    29.38    1
  -4    4   11   841.07    34.43    1
   0   -4   11   843.97    34.19    1
  -4    0  -11   822.88    35.21    6
  -1   -3   11  1327.89    45.84    2
  -4    1  -11  1308.73    52.86    4
  -1   -3   11  1316.03    48.70    1
  -4    1  -11  1309.30    50.59    6
   4   -1   11  1342.52    45.95    1
  -3    4   11  1301.80    49.69    1
  -2    4   11     2.53     5.89    1
  -2   -2   11    -7.59     5.65    1
   4   -2   11    -4.18     5.02    1
  -2   -2   11     0.95     2.69    3
  -4    2  -11     4.76     4.91    6
   1   -4  -11  1340.93    50.61    4
   4   -3   11  1296.22    48.65    1
  -3   -1   11  1350.43    49.06    1
   1   -4  -11  1380.52    48.88    2
  -3   -1   11  1351.43    48.74    3
  -1    4   11  1354.77    49.91    1
   0   -4  -11   848.50    33.07    2
  -4    0   11   822.24    32.65    1
   0   -4  -11   864.38    34.97    4
  -4    0   11   847.53    33.33    3
   4   -4   11   841.16    33.87    1
   0    4   11   796.58    32.57    1
  -5    1   11     3.07     5.36    1
  -1   -4  -11     1.52     4.64    4
  -1   -4  -11     4.66     6.09    2
  -5    1   11     2.73     5.84    3
   4   -5   11     8.80     7.07    1
   1    4   11    -2.63     4.63    1
  -1   -4  -11     4.43     6.00    6
  -6    2   11   631.96    27.19    1
  -6    2   11   661.45    29.23    5
  -6    2   11   640.84    29.28    3
  -2   -4  -11   667.75    29.24    2
  -2   -4  -11   653.90    32.20    6
   4   -6   11   639.88    30.34    1
  -7    3   11   756.31    34.94    3
  -3   -4  -11   776.68    36.53    6
  -7    3   11   719.96    31.31    1
  -7    3   11   758.91    32.61    5
   4   -7   11   741.71    35.11    1
  -3   -4  -11   769.64    33.69    2
  -8    4   11    15.22    10.76    3
   4   -8   11     3.17    10.58    1
  -8    4   11     3.43     9.41    1
  -4   -4  -11     4.74    10.65    2
  -8    4   11     1.62     8.71    5
  -4   -4  -11     8.81    12.44    6
  -5   -4  -11   245.11    22.46    6
  -5   -4  -11   263.62    21.41    2
   4   -9   11   282.46    22.01    1
  -9    5   11   243.11    21.64    3
  -5   -3  -11   490.52    25.05    2
  -8    5   11   403.31    23.05    1
   3   -8   11   399.58    24.59    1
  -5   -3  -11   412.05    27.04    6
   2   -7   11     6.31     8.52    1
  -5   -2  -11     9.96    10.68    6
  -7    5   11    11.64     9.52    1
  -5   -2  -11     0.32     8.57    2
  -5   -2  -11     3.64    10.36    4
  -5   -1  -11   842.53    40.36    4
  -6    5   11   883.19    37.12    1
   1   -6   11   863.61    37.36    1
  -5   -1  -11   887.54    39.37    6
  -5    0  -11  1172.03    48.90    4
   0   -5   11  1083.87    43.89    1
   0   -5   11  1087.20    41.64    2
  -5    5   11  1092.68    44.55    1
  -5    0  -11  1128.62    46.87    6
  -1   -4   11    -2.01     5.75    1
  -4    5   11    -1.07     5.12    1
   5   -1   11    -2.93     2.58    1
  -5    1  -11    11.86     7.72    4
  -5    1  -11     1.00     5.19    6
  -3    5   11   886.14    37.15    1
  -5    2  -11   937.71    40.20    4
  -5    2  -11   936.82    37.34    6
  -2   -3   11   916.47    33.57    2
   5   -2   11   909.54    33.37    1
  -2   -3   11   912.40    36.03    1
   5   -3   11   957.11    35.59    1
  -3   -2   11   942.72    33.84    2
  -3   -2   11   917.98    35.99    1
  -3   -2   11   927.23    34.95    3
  -2    5   11   924.87    37.72    1
  -4   -1   11    -0.57     4.69    3
  -4   -1   11     2.30     4.87    1
  -1    5   11     4.75     5.98    1
   1   -5  -11     5.65     5.93    2
   5   -4   11    15.40     5.60    1
  -5    0   11  1131.99    44.14    3
  -5    0   11  1103.09    44.83    5
  -5    0   11  1102.88    42.03    1
   0    5   11  1172.56    43.38    1
   0   -5  -11  1153.77    44.19    2
   5   -5   11  1081.48    43.91    1
  -6    1   11   871.04    36.52    3
   5   -6   11   847.41    36.68    1
  -1   -5  -11   857.44    36.46    2
  -6    1   11   813.55    36.44    5
  -6    1   11   881.21    33.81    1
   1    5   11   881.93    33.60    1
  -1   -5  -11   832.05    39.43    6
  -7    2   11     9.95     8.49    5
   5   -7   11     3.75     9.70    1
  -2   -5  -11    -2.02    10.52    6
  -7    2   11     4.24     7.31    1
   5   -8   11   417.46    25.29    1
  -3   -5  -11   432.57    26.23    6
  -8    3   11   415.09    23.16    5
  -8    3   11   473.61    25.83    3
  -3   -5  -11   467.56    24.92    2
  -4   -5  -11   261.23    23.25    6
   5   -9   11   265.70    21.07    1
  -9    4   11   265.87    21.27    3
  -4   -5  -11   236.22    20.41    2
   3   -9   11    18.58    11.65    1
   2   -8   11   343.35    22.67    1
  -8    6   11   357.88    21.74    1
  -6   -2  -11   381.89    25.65    6
  -6   -1  -11   429.52    25.82    6
   1   -7   11   446.59    24.33    1
  -7    6   11   438.74    24.40    1
  -6   -1  -11   434.88    27.25    4
  -6    0  -11     2.72     9.61    6
   0   -6   11    14.35     6.48    2
  -6    6   11    -6.48     8.57    1
   0   -6   11    -2.17     7.96    1
   0   -6   11    -6.07     6.97    5
  -6    0  -11     3.75    12.65    4
  -5    6   11   859.57    37.98    1
  -1   -5   11   846.88    33.96    2
  -1   -5   11   867.05    36.13    1
  -6    1  -11   900.09    38.96    6
  -6    1  -11   867.20    40.31    4
  -6    2  -11   651.05    32.79    4
  -4    6   11   705.46    31.71    1
  -2   -4   11   689.15    28.97    1
  -2   -4   11   643.27    26.75    2
  -3    6   11     4.73     7.02    1
  -6    3  -11     8.34     8.45    4
   6   -3   11     9.25     4.68    1
  -3   -3   11    -2.09     5.21    1
  -6    4  -11   646.90    31.67    4
  -4   -2   11   660.24    27.10    3
  -2    6   11   680.05    30.06    1
   6   -4   11   621.46    26.88    1
  -4   -2   11   645.51    30.44    5
  -4   -2   11   662.52    26.91    1
  -1    6   11   853.06    35.58    1
   6   -5   11   856.76    35.14    1
   1   -6  -11   846.44    35.46    2
  -5   -1   11   838.40    33.11    1
  -5   -1   11   833.84    37.36    5
  -5   -1   11   882.38    35.41    3
  -6    0   11     1.30     7.29    3
   0   -6  -11     3.57     7.05    6
   0    6   11     0.15     7.13    1
  -6    0   11     9.79     9.09    5
   6   -6   11     9.96     7.95    1
   0   -6  -11     3.61     7.59    2
  -6    0   11    -2.70     5.83    1
  -1   -6  -11   441.49    23.45    2
  -1   -6  -11   404.24    26.21    6
  -7    1   11   463.13    24.46    3
  -7    1   11   467.69    25.05    5
   6   -7   11   447.02    23.90    1
  -8    2   11   318.92    21.51    3
  -8    2   11   338.81    21.30    5
   6   -8   11   347.04    21.39    1
  -2   -6  -11   325.35    23.36    6
  -2   -6  -11   337.94    21.42    2
  -3   -6  -11     3.95    15.22    6
  -9    3   11    13.71    11.37    5
  -3   -6  -11    -8.85    16.21    2
  -9    3   11    13.72    10.74    3
  -7   -1  -11    20.38    14.70    4
   0   -7   11   373.75    22.25    1
  -7    0  -11   379.18    25.13    4
  -7    7   11   359.06    23.05    1
  -1   -6   11   433.71    22.83    1
  -6    7   11   456.28    25.10    1
  -1   -6   11   421.20    21.53    2
  -1   -6   11   481.47    22.69    5
  -7    1  -11   402.40    25.24    4
  -2   -5   11     2.62     6.39    1
  -2   -5   11     8.60     6.50    2
  -7    2  -11    -7.68    10.09    4
  -2   -5   11    -2.22     8.83    5
  -5    7   11     5.90     6.64    1
  -3   -4   11   766.36    34.40    5
  -4    7   11   748.39    34.83    1
  -3   -4   11   749.78    31.48    1
  -7    3  -11   801.16    37.45    4
  -4   -3   11   784.22    31.36    1
  -7    4  -11   808.49    36.93    4
  -3    7   11   782.04    35.69    1
  -4   -3   11   768.00    35.28    5
   7   -5   11    -8.26     7.22    1
  -7    5  -11    -1.49     8.54    4
  -2    7   11    18.13     9.72    1
  -5   -2   11     5.84     7.75    3
  -6   -1   11   444.31    22.94    3
  -1    7   11   423.10    22.78    1
   1   -7  -11   474.02    24.73    2
  -7    6  -11   450.54    25.18    4
  -6   -1   11   415.99    24.91    5
   7   -6   11   424.20    22.54    1
   1   -7  -11   470.49    25.53    6
   7   -7   11   337.69    20.72    1
  -7    0   11   363.93    21.58    3
   0   -7  -11   322.24    23.15    6
  -7    0   11   343.57    22.37    5
   0   -7  -11   344.62    22.25    2
  -8    1   11    14.18    13.42    3
  -1   -7  -11    -5.20    23.06    2
   7   -8   11     1.41    13.04    1
  -1   -7   11    -0.16    13.00    1
  -8    1  -11    -7.44    14.54    4
  -8    2  -11   303.37    23.24    4
  -2   -6   11   351.56    19.47    1
  -6    8   11   327.10    22.49    1
  -2   -6   11   353.65    21.75    5
  -5    8   11   442.12    26.37    1
  -8    3  -11   471.53    28.03    4
  -3   -5   11   454.64    25.11    5
  -4    8   11    -4.35    10.12    1
  -8    4  -11     2.22    10.68    4
  -4   -4   11    -2.52    10.63    5
  -3    8   11   447.78    24.98    1
  -5   -3   11   446.72    25.58    5
  -8    5  -11   456.05    26.95    4
  -2    8   11   344.52    21.26    1
  -8    6  -11   321.68    23.11    4
   2   -8  -11   365.79    20.86    2
   2   -8  -11   314.00    22.77    6
  -6   -2   11   315.71    20.92    5
  -8    7  -11     8.21    16.53    4
   1   -8  -11    13.92    13.70    2
   1   -8  -11     0.77    11.26    6
  -7   -1   11     8.13    13.28    5
  -9    3  -11   -10.85    14.74    4
  -3   -6   11    19.40    13.54    5
  -6    9   11    27.98    13.45    1
  -9    4  -11   284.02    23.73    4
  -4   -5   11   264.68    21.38    5
  -5    9   11   289.52    22.36    1
  -9    5  -11   266.14    23.55    4
  -4    9   11   258.94    20.57    1
  -5   -4   11   221.86    20.00    5
  -6   -3   11    -3.81    28.89    5
   3   -9  -11    13.55    11.18    6
   3   -9  -11     3.67    13.65    2
   3   -9  -11    -8.03    14.96    1
   0    0   12  1211.63    44.16    1
  -1    1   12   235.53    13.23    1
   1    0   12   234.19    12.61    1
   0   -1   12   262.51    13.54    1
   1   -1   12   257.83    13.23    1
  -1    0   12   233.59    13.28    1
   0    1   12   244.81    13.08    1
   1   -1   12   244.78    10.19    3
  -1   -1  -12   492.82    19.56    2
  -1   -1  -12   482.19    22.96    4
  -2    1   12   519.50    22.35    1
   1   -2   12   536.86    22.61    1
   1   -2   12   524.99    18.35    2
   1    1   12   563.32    21.65    1
  -2   -1  -12   304.59    13.45    2
  -3    2   12   265.34    15.18    1
   2    1   12   258.85    12.95    1
   1   -3   12   253.26    14.61    1
  -2   -1  -12   285.68    16.02    6
  -2   -1  -12   274.00    15.57    4
  -2    0  -12   679.04    26.97    6
  -2    2   12   559.71    25.71    1
  -2    0  -12   668.83    28.33    4
   0   -2   12   566.19    25.82    1
   2    0   12   609.46    24.71    1
   2   -2  -12   666.80    24.53    4
  -1   -1   12   528.30    22.01    1
   2   -1   12   528.98    21.26    1
   2   -1   12   515.65    19.25    2
   1   -2  -12   477.35    20.99    4
  -1    2   12   550.92    22.31    1
   1   -2  -12   484.56    18.05    2
  -2    1  -12   483.07    21.26    6
  -2    2  -12   684.34    24.43    6
   0   -2  -12   670.63    26.91    4
   2   -2   12   589.63    25.71    1
  -2    0   12   585.63    25.58    1
   0   -2  -12   661.31    23.41    2
   0    2   12   594.94    25.50    1
  -3    1   12   263.79    14.69    1
  -1   -2  -12   288.27    15.40    4
   2   -3   12   239.68    14.24    1
  -1   -2  -12   288.95    12.92    2
   1    2   12   244.29    13.05    1
   2   -4   12   638.32    28.12    1
  -2   -2  -12   621.25    26.09    2
  -2   -2  -12   606.55    29.12    4
  -2   -2  -12   650.41    29.83    6
   2    2   12   661.95    25.08    1
  -4    2   12   663.20    27.49    1
  -3   -2  -12   129.40    12.40    4
   3    2   12   114.10     7.20    1
  -3   -2  -12   122.94    12.34    6
  -3   -2  -12   118.53    10.18    2
  -5    3   12   120.89    10.77    1
   2   -5   12   103.74    11.69    1
  -3   -1  -12   169.11    10.87    2
  -4    3   12   153.25    12.07    1
   3    1   12   158.66     8.72    1
   1   -4   12   144.30    11.94    1
  -3   -1  -12   173.65    12.98    6
  -3   -1  -12   158.29    12.79    4
   3    0   12   459.85    18.39    1
  -3    3   12   444.71    20.87    1
   0   -3   12   474.85    21.16    1
  -3    0  -12   400.45    20.85    6
  -3    0  -12   403.64    21.98    4
   0   -3   12   471.21    16.83    2
  -3    1  -12   289.17    14.24    6
  -2    3   12   266.31    15.15    1
   3   -1   12   248.94    13.00    1
   2   -3  -12   305.51    12.43    4
  -1   -2   12   252.18    14.67    1
   3   -2   12   269.49    14.23    1
   1   -3  -12   300.15    12.47    2
  -2   -1   12   270.00    12.18    3
  -2   -1   12   277.37    14.88    1
   1   -3  -12   274.61    13.66    4
  -3    2  -12   293.55    13.46    6
  -1    3   12   252.45    14.67    1
   3   -3   12   449.82    20.11    1
   0   -3  -12   417.58    18.20    2
  -3    0   12   464.60    20.28    1
   0    3   12   463.18    19.95    1
  -3    3  -12   419.24    16.61    6
   0   -3  -12   409.78    20.13    4
   3   -4   12   149.46    11.79    1
  -1   -3  -12   176.07    12.31    4
   1    3   12   147.18     9.96    1
  -4    1   12   149.04    11.09    1
  -1   -3  -12   174.91    10.64    2
  -2   -3  -12   113.38     9.09    2
   3   -5   12   106.93    11.51    1
  -2   -3  -12   130.43    12.08    4
   2    3   12   116.41     8.12    1
  -5    2   12   109.05     9.32    1
  -2   -3  -12   120.18    11.14    6
  -6    3   12   290.19    16.51    1
  -3   -3  -12   273.62    17.97    6
  -3   -3  -12   251.66    18.72    4
  -3   -3  -12   254.61    15.77    2
  -6    3   12   280.54    16.20    5
   3   -6   12   264.49    17.79    1
  -4   -3  -12   140.69    14.67    4
  -4   -3  -12   135.31    16.32    6
  -7    4   12   127.78    11.38    5
  -7    4   12   125.00    13.02    1
  -4   -3  -12   143.08    12.62    2
   3   -7   12   118.84    13.91    1
  -4   -2  -12   240.13    16.97    4
  -4   -2  -12   252.38    16.07    2
  -4   -2  -12   224.14    17.59    6
  -6    4   12   189.57    12.84    5
  -6    4   12   193.23    15.19    1
   2   -6   12   234.58    16.81    1
  -4   -1  -12   328.39    19.82    6
  -4   -1  -12   291.42    19.03    4
  -5    4   12   332.91    18.70    1
   1   -5   12   332.96    18.80    1
  -4    0  -12   366.73    19.45    6
   0   -4   12   323.15    18.21    1
  -4    4   12   334.16    18.65    1
   4    0   12   305.57    13.66    1
   0   -4   12   303.94    14.18    2
  -4    0  -12   366.48    19.95    4
   4   -1   12   152.11     9.02    1
  -1   -3   12   155.26     7.62    2
  -4    1  -12   173.36    11.76    6
  -3    4   12   162.88    12.10    1
  -1   -3   12   133.52    11.32    1
  -4    1  -12   165.35    12.41    4
  -2   -2   12   652.55    22.61    2
  -2   -2   12   658.43    23.82    3
  -4    2  -12   624.58    26.70    6
  -2    4   12   639.99    27.88    1
   4   -2   12   632.44    25.59    1
  -2   -2   12   647.25    27.25    1
   4   -3   12   153.89    10.52    1
  -1    4   12   158.47    11.58    1
  -3   -1   12   153.35    11.32    1
   1   -4  -12   171.91    10.06    2
  -3   -1   12   153.67     9.25    3
   1   -4  -12   171.40    10.20    4
   4   -4   12   299.24    17.43    1
   0    4   12   301.83    16.07    1
   0   -4  -12   368.99    18.08    4
  -4    0   12   326.99    16.84    1
  -4    0   12   325.67    16.48    3
   0   -4  -12   361.49    16.53    2
  -1   -4  -12   309.76    16.38    2
  -1   -4  -12   281.21    18.19    4
  -5    1   12   326.79    16.83    1
  -5    1   12   342.96    17.78    3
  -1   -4  -12   326.49    19.56    6
   1    4   12   346.12    16.36    1
   4   -5   12   332.25    18.80    1
  -2   -4  -12   240.37    17.10    6
  -2   -4  -12   255.36    15.77    2
  -6    2   12   209.63    14.08    1
  -6    2   12   210.73    14.47    3
  -6    2   12   198.49    13.99    5
   4   -6   12   175.90    15.44    1
  -2   -4  -12   251.54    17.38    4
  -7    3   12   137.62    12.32    1
  -3   -4  -12   155.30    13.10    2
  -3   -4  -12   133.75    16.28    6
   4   -7   12   124.04    14.11    1
  -7    3   12   141.48    12.97    5
  -7    3   12   123.92    13.67    3
   4   -8   12   227.20    17.35    1
  -4   -4  -12   191.28    17.10    2
  -8    4   12   256.71    16.58    1
  -8    4   12   239.27    19.04    3
  -4   -4  -12   203.70    19.16    6
   3   -8   12    46.47    12.00    1
  -5   -3  -12    57.26    11.67    6
  -5   -3  -12    71.84    10.90    2
  -5   -2  -12   232.05    18.18    4
  -7    5   12   233.17    17.31    1
  -5   -2  -12   227.26    17.77    6
   2   -7   12   221.51    16.82    1
  -5   -1  -12   135.65    15.22    4
   1   -6   12   122.96    12.90    1
  -5   -1  -12   143.70    14.72    6
  -6    5   12   147.28    13.68    1
   0   -5   12   174.62    10.75    2
  -5    0  -12   226.86    16.24    4
  -5    0  -12   215.51    15.69    6
  -5    5   12   187.80    13.84    1
   0   -5   12   185.71    14.55    1
  -5    1  -12   288.66    18.32    6
  -4    5   12   345.84    19.39    1
  -1   -4   12   347.99    18.34    1
  -1   -4   12   330.38    14.72    2
  -5    1  -12   306.83    20.06    4
  -5    2  -12   111.59    12.10    4
  -3    5   12    99.78    11.07    1
   5   -2   12   106.37     7.87    1
  -2   -3   12   105.36     6.75    2
  -2   -3   12   106.36     9.98    1
  -5    2  -12   135.11    10.73    6
  -3   -2   12   121.36     7.71    3
  -2    5   12   101.60    10.72    1
   5   -3   12   103.59     8.80    1
  -3   -2   12   107.93     9.77    1
   5   -4   12   344.30    17.49    1
  -1    5   12   352.20    18.61    1
  -4   -1   12   356.13    17.31    1
  -4   -1   12   339.55    16.63    3
   1   -5  -12   304.29    16.84    2
   0    5   12   185.57    13.42    1
   5   -5   12   203.79    14.69    1
   0   -5  -12   215.81    13.56    2
  -5    0   12   201.50    13.03    3
  -5    0   12   182.46    11.73    1
   5   -6   12   113.28    13.08    1
  -6    1   12   120.73    10.83    1
   1    5   12   103.95     9.86    1
  -6    1   12   115.12    12.61    5
  -1   -5  -12   148.99    15.66    6
  -6    1   12   124.62    12.07    3
  -1   -5  -12   141.98    12.07    2
  -2   -5  -12   196.15    18.76    6
  -7    2   12   228.92    17.05    3
  -7    2   12   248.17    17.17    5
  -2   -5  -12   219.82    16.68    2
  -7    2   12   233.56    14.54    1
   5   -7   12   254.04    18.26    1
  -3   -5  -12    41.13    13.30    6
  -8    3   12    73.51    12.99    3
  -3   -5  -12    66.24    10.58    2
   5   -8   12    58.57    13.32    1
  -8    3   12    53.62    10.41    5
   2   -8   12    86.49    11.75    1
  -6   -2  -12    96.55    16.95    6
  -8    6   12   121.97    15.42    1
  -7    6   12    46.45    11.50    1
   1   -7   12    70.01    10.63    1
  -6   -1  -12    64.59    12.37    6
  -6   -1  -12    60.03    11.61    4
   0   -6   12   306.18    16.65    2
  -6    6   12   299.65    19.83    1
   0   -6   12   334.31    18.14    5
   0   -6   12   324.29    18.63    1
  -6    0  -12   301.05    21.86    4
  -6    0  -12   280.94    20.27    6
  -1   -5   12   108.91     9.27    2
  -5    6   12   119.13    13.58    1
  -1   -5   12   132.11    11.35    1
  -6    1  -12   112.92    14.11    4
  -6    1  -12   145.11    13.64    6
  -6    2  -12   262.80    16.06    6
  -4    6   12   201.61    16.29    1
  -2   -4   12   212.41    13.92    1
  -6    2  -12   280.67    19.03    4
  -6    3  -12   276.60    19.01    4
  -3   -3   12   303.51    15.71    1
   6   -3   12   273.13    14.00    1
  -3    6   12   307.83    18.53    1
   6   -4   12   206.77    13.44    1
  -4   -2   12   213.24    13.08    1
  -6    4  -12   244.45    17.15    4
  -2    6   12   206.27    15.51    1
  -4   -2   12   228.42    12.78    3
  -5   -1   12   122.72    10.77    3
   6   -5   12   117.62    11.29    1
  -1    6   12   123.07    10.68    1
  -5   -1   12   131.02    10.58    1
   1   -6  -12   138.56    12.39    2
  -5   -1   12   122.51    14.16    5
  -6    0   12   312.57    19.67    5
   0   -6  -12   248.49    19.00    6
   6   -6   12   294.82    19.01    1
   0    6   12   299.52    17.30    1
   0   -6  -12   303.72    18.68    2
  -6    0   12   324.64    18.18    3
  -6    0   12   319.28    16.60    1
  -7    1   12    43.07    10.85    5
   6   -7   12    40.07    11.30    1
  -7    1   12    61.24    11.80    3
  -1   -6  -12    28.82    13.03    6
  -2   -6  -12   102.55    13.83    6
  -2   -6  -12    73.76    11.52    2
  -8    2   12   118.45    14.49    3
   6   -8   12    61.49    13.33    1
  -8    2   12    96.77    12.69    5
  -7   -1  -12   148.92    18.70    6
  -7   -1  -12   151.42    19.70    4
   1   -8   12   137.82    17.74    1
  -8    7   12   148.57    18.16    1
   0   -7   12    71.56    11.08    1
  -7    0  -12    79.61    16.30    4
  -7    7   12    51.11    11.43    1
  -6    7   12    70.06    12.15    1
  -1   -6   12    68.37    10.90    5
  -7    1  -12    66.70    14.21    4
  -1   -6   12    55.15    11.18    1
  -2   -5   12   241.64    15.28    1
  -2   -5   12   246.01    16.15    5
  -5    7   12   231.38    18.12    1
  -7    2  -12   233.03    17.81    4
  -4    7   12   122.89    14.21    1
  -7    3  -12   149.43    15.56    4
  -3   -4   12   138.88    12.20    1
  -3   -4   12   127.71    13.89    5
  -4   -3   12   137.06    11.22    1
  -3    7   12   115.48    13.95    1
  -7    4  -12   139.29    13.59    4
  -4   -3   12   124.55    13.51    5
  -2    7   12   259.27    17.81    1
  -7    5  -12   232.18    18.42    4
   7   -5   12   244.62    15.23    1
   2   -7  -12   232.00    16.74    2
  -5   -2   12   241.51    18.41    5
   7   -6   12    58.82    10.39    1
  -7    6  -12    71.25    14.01    4
   1   -7  -12    63.05    12.23    6
  -1    7   12    64.51    11.53    1
  -6   -1   12    59.00    10.65    5
   1   -7  -12    72.08    10.00    2
  -6   -1   12    65.11    10.84    3
  -7    0   12    60.56    12.66    5
   7   -7   12    49.41    11.36    1
  -7    0   12    45.02    12.70    3
   0   -7  -12    39.36    13.70    6
   0   -7  -12    69.78    13.31    2
  -8    1   12   163.78    18.91    3
  -1   -7  -12   170.68    18.97    2
  -8    1   12   184.88    15.98    5
  -1   -7  -12   162.26    19.34    6
  -8    1  -12   144.48    18.67    4
  -1   -7   12   153.90    16.01    1
  -7    8   12   153.94    17.14    1
  -2   -6   12    71.01    11.75    1
  -8    2  -12    93.16    16.62    4
  -2   -6   12    94.75    14.47    5
  -6    8   12    94.91    13.93    1
  -5    8   12    57.79    12.79    1
  -8    3  -12    49.70    10.90    4
  -3   -5   12    68.09    12.65    5
  -4   -4   12   205.71    18.18    5
  -4    8   12   225.02    17.61    1
  -8    4  -12   225.86    18.85    4
  -8    5  -12    53.61    11.31    4
  -3    8   12    61.20    13.42    1
  -5   -3   12    92.93    14.28    5
  -6   -2   12    74.90    14.35    5
   2   -8  -12    94.45    16.19    2
  -2    8   12    63.58    13.51    1
   2   -8  -12    84.25    15.51    6
  -8    6  -12    83.65    16.43    4
   1   -8  -12   166.98    19.12    6
  -7   -1   12   155.70    16.52    5
   1   -8  -12   142.43    16.49    2
  -1    1   13  1395.40    51.37    1
   1    0   13  1442.91    51.16    1
   0   -1   13  1416.68    51.73    1
   1   -1   13  1371.58    49.21    3
   0    1   13  1403.04    51.05    1
  -1    0   13  1463.92    51.79    1
   1   -1   13  1436.16    51.40    1
  -2    1   13     3.61     4.88    1
   1   -2   13    -3.33     4.90    1
   1    1   13     5.35     4.14    1
  -1   -1  -13     5.43     4.19    4
  -3    2   13  1171.81    44.34    1
  -2   -1  -13  1104.44    46.72    4
   1   -3   13  1144.15    44.40    1
   2    1   13  1167.52    42.06    1
  -2   -1  -13  1182.34    41.99    2
  -2   -1  -13  1170.25    46.38    6
   2   -2  -13  1473.13    54.77    4
   0   -2   13  1538.22    55.13    1
  -2    0  -13  1421.31    58.27    4
  -2    0  -13  1452.44    56.55    6
   2    0   13  1553.20    53.56    1
  -2    2   13  1603.79    55.50    1
   1   -2  -13     1.33     3.42    4
   2   -1   13     2.66     4.35    1
  -1    2   13     3.63     4.99    1
  -1   -1   13     0.15     3.57    1
  -2    1  -13     1.96     4.04    6
  -2    0   13  1558.31    55.54    1
  -2    2  -13  1498.80    54.63    6
   0   -2  -13  1525.30    52.36    2
   2   -2   13  1557.18    55.56    1
   0   -2  -13  1467.52    57.61    4
   0    2   13  1569.99    55.23    1
   1    2   13  1152.72    42.46    1
  -1   -2  -13  1165.16    41.66    2
   2   -3   13  1169.54    44.19    1
  -3    1   13  1173.19    44.04    1
  -1   -2  -13  1113.86    45.91    4
  -4    2   13     7.21     6.40    1
   2   -4   13    -1.03     6.30    1
   2    2   13    -2.13     4.00    1
  -2   -2  -13    -0.04     4.46    4
  -2   -2  -13     6.82     7.56    6
  -5    3   13   753.48    32.32    1
  -3   -2  -13   757.17    31.31    2
   3    2   13   757.79    28.00    1
   2   -5   13   739.63    33.36    1
  -3   -2  -13   750.40    35.06    6
  -3   -2  -13   728.40    34.83    4
  -3   -1  -13   878.16    39.68    4
   1   -4   13   985.22    38.37    1
  -3   -1  -13   939.71    39.16    6
   3    1   13   918.23    33.56    1
  -4    3   13   866.77    36.67    1
   0   -3   13    14.30     2.10    2
   0   -3   13    12.86     6.93    1
  -3    0  -13     6.67     6.23    6
   3    0   13    11.48     3.23    1
  -2    3   13  1143.68    43.80    1
   2   -3  -13  1161.68    39.49    2
  -3    1  -13  1124.06    43.97    6
   3   -1   13  1144.64    41.90    1
  -1   -2   13  1132.26    43.39    1
   2   -3  -13  1148.41    42.19    4
   3   -2   13  1145.93    42.68    1
  -1    3   13  1149.64    43.54    1
  -2   -1   13  1164.94    41.06    3
   1   -3  -13  1132.31    40.33    2
  -2   -1   13  1135.94    43.39    1
  -3    2  -13  1164.38    42.83    6
   1   -3  -13  1135.99    43.75    4
  -3    3  -13    12.18     2.60    6
   3   -3   13    13.88     4.50    1
   0   -3  -13    13.76     5.27    4
   0    3   13    16.01     5.08    1
  -3    0   13    13.71     4.62    1
   0   -3  -13    13.39     4.21    2
   3   -4   13   904.20    37.49    1
  -1   -3  -13   922.15    35.50    2
   1    3   13   952.07    35.60    1
  -4    1   13   909.77    36.55    1
  -1   -3  -13   933.65    39.10    4
  -2   -3  -13   735.87    34.09    6
  -5    2   13   742.70    31.38    1
  -2   -3  -13   736.67    30.76    2
   3   -5   13   728.89    32.93    1
  -2   -3  -13   695.97    33.52    4
   2    3   13   776.92    28.78    1
   3   -6   13     2.11     8.69    1
  -6    3   13     3.36     8.20    1
  -3   -3  -13     9.30     6.88    4
  -3   -3  -13     3.77     7.91    2
  -4   -3  -13   466.57    27.64    6
  -7    4   13   443.74    22.20    5
   3   -7   13   462.57    25.13    1
  -4   -3  -13   492.58    25.06    2
  -4   -3  -13   448.48    27.75    4
  -7    4   13   453.44    23.91    1
  -4   -2  -13   638.30    32.67    6
   2   -6   13   677.21    30.88    1
  -4   -2  -13   618.93    32.60    4
  -6    4   13   643.71    29.37    1
  -6    4   13   649.69    27.59    5
  -4   -2  -13   636.08    29.18    2
  -5    4   13    14.08     7.31    1
   1   -5   13     7.92     5.78    1
  -4   -1  -13    19.37     7.44    6
  -4   -1  -13     2.32     7.75    4
   4    0   13   964.99    34.49    1
  -4    0  -13   891.76    41.46    4
   0   -4   13   997.80    39.39    1
  -4    4   13   996.71    39.40    1
  -4    0  -13   925.30    40.40    6
   0   -4   13   972.60    34.59    2
  -4    1  -13   884.75    39.36    4
  -4    1  -13   886.81    36.77    6
  -1   -3   13   970.49    37.16    1
   4   -1   13   928.15    33.80    1
  -3    4   13   848.36    36.81    1
   4   -2   13    -0.77     4.22    1
  -2   -2   13    -3.34     2.56    3
  -2    4   13    -0.86     5.48    1
  -2   -2   13     8.60     6.12    1
  -4    2  -13    -4.69     4.96    6
   2   -4  -13     1.99     3.83    2
  -1    4   13   920.18    36.53    1
  -4    3  -13   928.35    34.33    6
  -3   -1   13   918.79    34.38    3
   1   -4  -13   850.58    35.94    4
   1   -4  -13   908.34    34.35    2
   4   -3   13   901.94    35.60    1
  -3   -1   13   955.38    36.27    1
   0   -4  -13   936.68    39.96    4
  -4    0   13  1044.40    38.53    3
   0   -4  -13   952.48    37.41    2
   0    4   13   980.80    38.40    1
  -4    0   13   995.19    38.34    1
   4   -4   13   958.07    39.14    1
  -1   -4  -13     2.73     6.35    2
  -1   -4  -13    16.64     5.97    4
  -5    1   13    18.13     6.66    3
  -5    1   13    10.59     6.10    1
   4   -5   13    10.77     8.29    1
   1    4   13    16.35     6.21    1
  -2   -4  -13   636.68    32.50    4
  -2   -4  -13   642.01    29.17    2
  -6    2   13   679.44    30.37    3
  -6    2   13   669.27    28.69    1
  -2   -4  -13   618.09    32.06    6
  -6    2   13   653.26    30.14    5
   4   -6   13   666.05    31.57    1
  -7    3   13   444.42    25.21    3
  -7    3   13   471.40    23.49    1
   4   -7   13   460.81    25.64    1
  -7    3   13   428.17    23.19    5
  -3   -4  -13   465.11    28.22    6
  -3   -4  -13   475.36    24.88    2
  -8    4   13    -7.43    13.03    1
  -4   -4  -13    17.70    12.80    2
  -4   -4  -13     5.64     9.49    6
   4   -8   13    -0.11    11.54    1
  -5   -3  -13   334.00    24.05    6
   3   -8   13   346.39    23.23    1
  -8    5   13   328.02    20.86    1
   2   -7   13    13.13     9.99    1
  -7    5   13    10.15     7.94    1
  -5   -1  -13   547.07    30.67    4
   1   -6   13   554.45    27.38    1
  -5   -1  -13   541.10    29.21    6
  -6    5   13   562.78    27.04    1
   0   -5   13   628.79    29.44    1
  -5    5   13   631.69    30.07    1
  -5    0  -13   627.74    32.58    4
  -5    0  -13   642.49    30.41    6
  -1   -4   13     6.57     7.63    1
  -5    1  -13     5.02     9.04    4
  -5    1  -13    17.18     8.15    6
  -3    5   13   764.16    33.11    1
  -5    2  -13   764.63    32.52    6
  -2   -3   13   759.37    32.10    1
   5   -2   13   759.44    29.23    1
  -5    2  -13   761.34    35.59    4
  -3   -2   13   754.43    28.08    3
   5   -3   13   763.72    30.02    1
  -3   -2   13   701.80    30.14    1
  -2    5   13   707.98    31.41    1
   2   -5  -13   728.60    29.66    2
  -4   -1   13     9.40     4.92    3
  -1    5   13     9.20     7.19    1
   5   -4   13    13.77     6.49    1
  -4   -1   13    20.44     6.49    1
   0    5   13   648.38    28.61    1
  -5    0   13   664.86    28.89    3
  -5    0   13   633.59    27.72    1
   0   -5  -13   698.45    29.24    2
   5   -5   13   665.82    30.04    1
  -1   -5  -13   552.60    26.66    2
  -6    1   13   547.09    26.67    3
  -6    1   13   575.31    25.48    1
  -6    1   13   539.39    27.74    5
   5   -6   13   550.04    28.08    1
  -1   -5  -13   579.42    30.60    6
   1    5   13   546.15    24.55    1
  -7    2   13    12.97     8.78    5
  -2   -5  -13     0.13    12.09    6
  -7    2   13    16.37     9.90    1
  -2   -5  -13    21.46    10.59    2
   5   -7   13     8.69     7.89    1
  -8    3   13   304.64    20.59    5
   5   -8   13   356.92    22.66    1
  -3   -5  -13   341.83    25.37    6
  -8    3   13   363.34    22.49    3
  -3   -5  -13   345.20    22.32    2
  -8    6   13   324.43    21.68    1
  -6   -2  -13   297.37    23.29    6
   2   -8   13   347.64    23.36    1
  -6   -2  -13   333.39    24.45    4
  -7    6   13   392.73    24.17    1
   1   -7   13   415.10    24.17    1
  -6   -1  -13   414.04    27.13    4
  -6   -1  -13   423.51    26.34    6
  -6    0  -13     4.71     7.37    6
  -6    0  -13    -5.99    11.04    4
  -6    6   13     8.96     7.32    1
   0   -6   13    -2.72     9.11    1
  -1   -5   13   555.69    27.09    1
  -6    1  -13   558.50    28.42    6
  -6    1  -13   543.31    30.21    4
  -5    6   13   545.55    28.20    1
  -4    6   13   663.29    31.25    1
  -6    2  -13   682.90    34.02    4
  -2   -4   13   662.96    29.47    1
  -6    2  -13   674.35    31.01    6
  -3    6   13     9.42     8.86    1
  -3   -3   13     5.27     6.53    1
  -6    3  -13    -9.12     9.55    4
   6   -3   13    -3.30     5.63    1
  -2    6   13   672.31    30.57    1
   2   -6  -13   680.91    29.45    2
  -4   -2   13   660.65    28.76    1
  -6    4  -13   670.09    32.86    4
   6   -4   13   692.69    28.73    1
  -1    6   13   550.41    26.78    1
  -5   -1   13   575.60    25.15    1
   6   -5   13   542.07    25.98    1
  -5   -1   13   576.23    28.12    5
   1   -6  -13   564.03    26.31    2
  -5   -1   13   552.75    25.27    3
   0   -6  -13     1.29     7.93    6
   6   -6   13     9.28     9.41    1
   0   -6  -13     1.41     6.31    2
  -6    0   13     2.95     7.70    3
  -6    0   13    -2.30     6.68    1
  -6    0   13    -7.43    10.22    5
   0    6   13     1.09     6.61    1
  -7    1   13   423.22    23.39    3
  -1   -6  -13   356.82    25.45    6
   6   -7   13   392.71    23.90    1
  -7    1   13   379.12    23.11    5
  -1   -6  -13   403.77    23.26    2
  -2   -6  -13   360.92    23.29    2
  -8    2   13   363.70    21.60    3
  -2   -6  -13   332.15    24.41    6
   6   -8   13   350.29    23.87    1
  -8    2   13   324.38    22.32    5
  -8    7   13   -16.59    13.80    1
  -7   -1  -13    29.03    39.83    6
   1   -8   13   -15.50    14.92    1
  -7    0  -13   354.07    23.10    6
  -7    7   13   343.68    23.03    1
   0   -7   13   356.61    22.67    1
  -7    0  -13   330.36    25.86    4
  -1   -6   13   373.57    21.72    1
  -1   -6   13   398.57    22.86    5
  -6    7   13   400.22    24.84    1
  -7    1  -13   404.88    26.88    4
  -5    7   13     7.07     7.64    1
  -7    2  -13    19.06    11.01    4
  -2   -5   13    10.23    10.24    5
  -2   -5   13    29.77     9.10    1
  -4    7   13   480.85    26.40    1
  -7    3  -13   441.52    27.13    4
  -3   -4   13   486.60    25.45    5
  -3   -4   13   482.72    23.46    1
  -3    7   13   486.30    25.62    1
  -7    4  -13   461.31    26.73    4
  -4   -3   13   458.21    25.83    5
  -4   -3   13   479.55    22.64    1
  -7    5  -13    19.31     9.21    4
   2   -7  -13    21.13     9.44    2
  -5   -2   13     2.58    10.74    5
  -2    7   13     7.13     6.89    1
  -7    6  -13   386.65    24.76    4
   1   -7  -13   364.46    23.41    6
   1   -7  -13   378.17    22.62    2
  -6   -1   13   366.36    23.90    5
  -1    7   13   398.12    21.33    1
   7   -6   13   369.72    21.41    1
  -7    0   13   306.61    21.86    5
   0   -7  -13   359.52    22.10    2
   0   -7  -13   307.58    23.78    6
  -7    0   13   307.70    20.49    3
   7   -7   13   342.44    20.68    1
  -8    1   13    20.09    15.25    5
  -1   -7  -13    12.34    19.37    6
  -8    1   13     1.77    16.42    3
  -1   -7   13    10.42    14.23    1
  -7    8   13    38.04    20.25    1
  -8    1  -13     9.02    36.62    4
  -8    2  -13   346.67    24.90    4
  -2   -6   13   340.84    22.47    5
  -6    8   13   330.94    23.10    1
  -8    3  -13   378.39    25.00    4
  -3   -5   13   330.06    22.58    5
  -5    8   13   342.83    23.47    1
  -4    8   13    14.89    11.94    1
  -4   -4   13   -12.10    11.22    5
  -8    4  -13    14.91    12.90    4
  -5   -3   13   353.61    23.42    5
  -8    5  -13   339.31    22.62    4
  -3    8   13   337.94    22.11    1
   3   -8  -13   355.29    23.37    2
   2   -8  -13   343.24    24.73    6
   2   -8  -13   331.25    23.07    2
  -6   -2   13   325.77    21.59    5
  -8    6  -13   367.36    25.32    4
  -2    8   13   317.27    21.14    1
   1   -8  -13    18.14    21.44    6
  -8    7  -13    42.32    19.47    4
   1   -8  -13     4.36    15.75    2
   0    0   14   998.75    38.46    1
   0   -1   14   208.40    12.86    1
  -1    1   14   208.74    12.81    1
   1    0   14   206.30    12.33    1
   1   -1   14   216.62    12.52    1
  -1    0   14   189.27    12.46    1
   0    1   14   206.66    12.38    1
  -1   -1  -14  1753.38    67.75    4
   1   -2   14  1784.29    64.23    1
   1    1   14  1814.21    63.02    1
  -2    1   14  1762.93    63.85    1
  -2   -1  -14   190.93    12.79    4
  -3    2   14   174.07    12.78    1
   1   -3   14   166.77    12.75    1
   2    1   14   152.77     9.87    1
  -2   -1  -14   186.03    13.44    6
   3   -2  -14   186.41     8.84    4
   2    0   14   406.75    18.93    1
   2   -2  -14   447.24    18.41    4
   0   -2   14   422.72    20.73    1
  -2    0  -14   431.70    21.57    4
  -2    0  -14   450.57    20.98    6
  -2    2   14   399.70    20.60    1
   1   -2  -14  1749.24    65.83    4
   2   -1   14  1825.73    63.59    1
  -2    1  -14  1804.02    65.36    6
  -1   -1   14  1749.07    64.02    1
  -1    2   14  1820.53    64.37    1
   2   -2   14   407.93    19.92    1
   0    2   14   405.32    19.93    1
   0   -2  -14   452.14    16.53    2
   0   -2  -14   476.80    20.89    4
  -2    0   14   378.73    20.01    1
  -2    2  -14   458.19    18.14    6
  -1   -2  -14   187.01    12.34    4
  -1   -2  -14   183.33     9.61    2
   1    2   14   173.00    10.92    1
   2   -3   14   166.64    12.44    1
  -3    1   14   154.09    11.95    1
  -2   -2  -14   751.70    34.26    6
  -4    2   14   708.62    31.37    1
  -2   -2  -14   742.14    33.70    4
  -2   -2  -14   757.31    29.64    2
   2   -4   14   755.37    32.83    1
   2    2   14   742.52    29.07    1
  -3   -2  -14   149.06    13.98    4
  -3   -2  -14   152.27    14.17    6
  -3   -2  -14   146.84    11.61    2
  -5    3   14   134.73    12.63    1
   2   -5   14   130.73    11.79    1
  -3   -1  -14   157.41    12.98    4
  -3   -1  -14   140.26    12.29    6
   1   -4   14   118.83    11.77    1
  -4    3   14   115.31    11.15    1
   3    1   14   130.68     8.46    1
  -3    0  -14  1411.09    55.54    6
   3    0   14  1440.61    51.04    1
  -3    3   14  1419.50    53.97    1
   0   -3   14  1442.60    54.05    1
  -3    0  -14  1440.79    57.54    4
  -3    1  -14   194.64    11.77    6
   3   -1   14   172.17    10.92    1
  -2    3   14   159.99    12.32    1
  -1   -2   14   171.17    11.82    1
   2   -3  -14   188.77     9.54    4
   3   -2   14   158.31    11.21    1
  -3    2  -14   194.71    10.52    6
   1   -3  -14   188.44     8.76    2
   1   -3  -14   185.71    10.82    4
  -1    3   14   168.17    11.52    1
  -2   -1   14   170.59     8.85    3
  -2   -1   14   176.96    11.82    1
  -3    3  -14  1421.30    49.33    6
   3   -3   14  1379.49    52.37    1
  -3    0   14  1385.47    52.27    1
   0    3   14  1413.79    51.92    1
   0   -3  -14  1439.89    49.78    2
   0   -3  -14  1374.82    54.13    4
  -1   -3  -14   138.76    11.79    4
  -4    1   14   139.99    10.60    1
  -1   -3  -14   163.46    10.18    2
   3   -4   14   125.70    10.82    1
   1    3   14   136.04    10.37    1
   3   -5   14   147.63    13.47    1
  -2   -3  -14   133.71    12.79    4
  -5    2   14   117.78    11.65    1
   2    3   14   137.38     9.64    1
  -2   -3  -14   144.80    11.30    2
  -2   -3  -14   140.51    13.58    6
  -3   -3  -14   829.54    39.18    4
   3   -6   14   795.72    37.46    1
  -3   -3  -14   867.43    35.29    2
  -3   -3  -14   806.81    38.57    6
  -6    3   14   845.87    35.73    1
   3   -7   14    72.35    13.31    1
  -4   -3  -14   103.30    13.46    2
  -4   -3  -14    87.09    14.94    6
  -4   -3  -14    91.39    14.63    4
  -7    4   14    66.26    12.29    1
   2   -6   14   154.33    14.99    1
  -4   -2  -14   185.45    16.65    4
  -6    4   14   150.82    14.04    1
  -4   -2  -14   162.45    15.90    6
  -4   -1  -14   986.35    42.48    6
  -5    4   14  1001.09    41.02    1
   1   -5   14   955.06    41.17    1
  -4   -1  -14   939.93    43.84    4
   0   -4   14   244.08    16.60    1
   4    0   14   233.42    12.10    1
  -4    0  -14   292.68    18.03    4
  -4    0  -14   282.17    17.54    6
  -4    4   14   248.23    16.51    1
  -3    4   14   125.39    12.04    1
   4   -1   14   130.53     9.12    1
  -1   -3   14   152.67    11.44    1
  -4    1  -14   142.62    12.17    4
  -4    1  -14   148.73    11.11    6
   4   -2   14   728.63    29.48    1
  -2   -2   14   723.05    31.14    1
   2   -4  -14   736.75    27.62    2
  -4    2  -14   755.76    30.36    6
  -2    4   14   724.73    31.60    1
   2   -4  -14   720.05    28.32    4
  -4    3  -14   146.41     8.56    6
  -3   -1   14   131.13    11.20    1
  -3   -1   14   126.92     8.68    3
   4   -3   14   131.70    10.84    1
   1   -4  -14   153.31     9.98    4
  -1    4   14   143.47    11.62    1
   1   -4  -14   162.02     9.33    2
   4   -4   14   215.03    15.19    1
   0    4   14   236.34    14.15    1
   0   -4  -14   268.42    13.86    2
  -4    0   14   237.68    15.17    1
   0   -4  -14   251.69    14.94    4
  -4    0   14   248.73    13.72    3
   4   -5   14   985.40    41.00    1
  -1   -4  -14   978.88    41.98    4
   1    4   14   992.60    38.09    1
  -1   -4  -14   972.34    38.52    2
  -1   -4  -14   989.95    43.86    6
  -5    1   14   962.36    38.77    1
  -5    1   14   919.99    39.00    3
  -6    2   14   152.99    13.89    3
  -6    2   14   171.65    13.56    1
  -2   -4  -14   181.39    13.98    2
  -2   -4  -14   189.08    15.88    6
  -2   -4  -14   175.62    15.70    4
   4   -6   14   158.89    13.85    1
   4   -7   14    81.89    13.83    1
  -7    3   14    56.81    10.35    5
  -7    3   14    72.11    12.49    3
  -3   -4  -14    88.32    12.49    2
  -7    3   14    62.28    11.25    1
  -3   -4  -14    93.43    15.48    6
   4   -8   14   339.12    22.83    1
  -8    4   14   317.93    21.13    1
  -4   -4  -14   318.17    22.20    2
  -4   -4  -14   299.30    22.65    6
  -8    4   14   355.05    23.45    3
   3   -8   14    43.60    12.80    1
  -5   -3  -14    68.88    16.71    6
  -8    5   14    86.31    16.32    1
  -5   -2  -14   538.33    31.65    4
  -7    5   14   556.96    28.54    1
   2   -7   14   536.87    28.04    1
  -5   -2  -14   534.20    30.32    6
  -5   -1  -14    78.45    12.69    4
   1   -6   14    79.60    12.22    1
  -5   -1  -14    95.00    13.65    6
  -6    5   14    83.66    12.33    1
  -5    0  -14   124.00    14.37    4
   0   -5   14    89.94    11.82    1
  -5    0  -14   141.55    13.77    6
  -5    5   14   107.80    12.83    1
  -1   -4   14   980.03    40.27    1
  -4    5   14   959.50    41.51    1
  -5    1  -14   983.41    44.62    4
  -5    1  -14  1014.68    41.97    6
   5   -2   14   120.52     9.11    1
  -5    2  -14   136.87    12.71    4
  -5    2  -14   152.52    11.30    6
  -2   -3   14   129.78    10.71    1
  -3    5   14   127.85    12.92    1
  -5    3  -14   137.46    12.57    4
  -2    5   14   142.16    12.88    1
   2   -5  -14   147.35     9.87    2
  -3   -2   14   135.78    11.56    1
   5   -3   14   119.53     9.77    1
  -4   -1   14  1001.70    38.20    3
  -4   -1   14   967.05    39.34    1
   1   -5  -14   990.65    38.57    2
  -1    5   14   998.77    40.62    1
   5   -4   14   997.31    39.74    1
  -5    0   14    90.67     9.93    3
  -5    0   14   104.17    10.13    1
   0    5   14   103.37    10.64    1
   0   -5  -14   128.64    11.06    2
   5   -5   14   100.23    10.37    1
  -6    1   14    70.18    12.22    5
  -6    1   14    99.22    11.76    3
  -6    1   14    84.54     9.64    1
   5   -6   14    86.52    12.63    1
  -1   -5  -14    90.12    14.23    6
  -1   -5  -14    97.54    10.98    2
   5   -7   14   591.22    30.62    1
  -7    2   14   545.78    26.42    1
  -2   -5  -14   548.44    31.88    6
  -7    2   14   573.61    28.79    5
  -7    2   14   582.13    28.91    3
  -2   -5  -14   576.26    28.37    2
  -3   -5  -14    40.10    15.32    2
  -3   -5  -14    53.89    16.14    6
  -8    3   14    35.83    12.82    5
   5   -8   14    61.21    14.86    1
  -8    6   14    83.21    16.57    1
  -6   -2  -14    93.65    14.95    6
   2   -8   14    89.33    14.48    1
  -6   -2  -14    69.16    17.74    4
  -7    6   14    76.98    13.21    1
   1   -7   14    66.20    10.63    1
  -6   -1  -14    96.17    15.57    6
  -6   -1  -14    69.25    15.30    4
  -6    0  -14   405.90    23.71    6
  -6    6   14   418.42    24.67    1
   0   -6   14   429.45    23.50    1
  -6    0  -14   402.82    26.59    4
  -5    6   14    76.84    12.16    1
  -6    1  -14    78.40    13.36    4
  -6    1  -14   106.23    12.47    6
  -1   -5   14    82.13    11.63    1
  -4    6   14   146.45    14.83    1
  -6    2  -14   176.60    14.64    6
  -6    2  -14   187.97    16.94    4
  -2   -4   14   148.14    13.58    1
  -3   -3   14   863.75    35.77    1
  -6    3  -14   859.09    40.60    4
  -3    6   14   834.66    37.50    1
   6   -4   14   166.32    12.52    1
  -4   -2   14   175.60    12.38    1
  -6    4  -14   167.38    16.24    4
  -2    6   14   142.41    14.36    1
   2   -6  -14   162.16    13.15    2
  -1    6   14    85.25    10.64    1
  -5   -1   14    70.11     9.92    3
   1   -6  -14    78.89    10.06    2
  -5   -1   14    88.56    13.12    5
  -5   -1   14    97.76    10.57    1
   6   -5   14    64.87    10.04    1
   0   -6  -14   412.64    22.52    2
   0   -6  -14   409.34    25.36    6
  -6    0   14   439.97    21.29    1
  -6    0   14   419.02    22.33    3
   0    6   14   386.02    21.39    1
   6   -6   14   386.26    22.87    1
  -6    0   14   401.83    23.83    5
  -1   -6  -14    84.51    13.33    2
   6   -7   14    60.37    12.96    1
  -7    1   14    73.43    13.76    5
  -7    1   14    79.72    12.84    3
  -1   -6  -14    49.29    14.76    6
  -8    2   14    52.67    13.07    5
   6   -8   14    48.33    12.43    1
  -2   -6  -14    71.61    18.05    2
  -7    0  -14    75.34    15.60    6
  -7    7   14    86.40    12.69    1
   0   -7   14    65.75    13.96    1
  -7    0  -14    81.02    15.24    4
  -7    1  -14    96.62    16.44    4
  -1   -6   14    82.61    12.09    1
  -6    7   14    69.03    11.52    1
  -1   -6   14    80.46    12.98    5
  -5    7   14   573.42    30.50    1
  -2   -5   14   595.23    28.52    1
  -2   -5   14   567.32    28.57    5
  -7    2  -14   543.44    32.01    4
  -7    3  -14    91.89    14.27    4
  -3   -4   14    92.56    13.78    5
  -4    7   14   101.39    13.74    1
  -3   -4   14    73.95    11.59    1
  -4   -3   14    70.67    12.10    1
  -4   -3   14    74.78    12.76    5
  -3    7   14    55.98    12.02    1
   3   -7  -14    90.61    12.12    2
  -7    4  -14    94.43    12.42    4
  -5   -2   14   543.54    29.52    5
  -7    5  -14   576.99    31.64    4
   2   -7  -14   572.63    28.04    2
  -2    7   14   559.14    28.75    1
  -7    6  -14    69.33    14.11    4
  -6   -1   14    64.50    11.09    5
   7   -6   14    81.49    13.02    1
   1   -7  -14    91.00    13.52    2
  -1    7   14    56.53    11.90    1
   1   -7  -14    73.89    14.13    6
   0   -7  -14    61.59    19.10    2
   7   -7   14    43.65    13.01    1
   0   -7  -14    65.21    16.57    6
  -7    0   14    77.91    14.04    5
  -8    2  -14    81.17    14.40    4
  -2   -6   14    44.15    18.32    5
  -6    8   14    85.18    15.94    1
  -5    8   14    66.60    14.81    1
  -8    3  -14    51.24    16.76    4
  -3   -5   14    51.06    14.55    5
  -4   -4   14   284.92    22.30    5
  -4    8   14   322.08    20.73    1
  -8    4  -14   303.42    23.67    4
  -3    8   14    43.27    19.85    1
  -8    5  -14    42.47    12.14    4
  -5   -3   14    51.97    14.62    5
   2   -8  -14    98.58    17.45    6
  -6   -2   14    67.98    15.65    5
  -8    6  -14    82.03    18.34    4
   0    0   15     7.37     4.25    1
   1    0   15   299.53    16.07    1
   0   -1   15   300.57    16.65    1
  -1    1   15   339.69    16.83    1
  -1    0   15   307.41    16.53    1
   1   -1   15   300.56    16.10    1
   0   -1  -15   277.72    15.63    4
   0    1   15   310.45    15.71    1
   1    1   15    -3.88     4.75    1
  -1   -1  -15     5.33     6.28    4
  -2    1   15     0.01     6.68    1
  -2   -1  -15   206.59    13.90    6
  -3    2   15   214.08    14.48    1
   1   -3   15   230.61    14.90    1
   3   -2  -15   192.22     9.96    4
   2    1   15   219.57    12.48    1
  -2   -1  -15   197.81    14.26    4
   2   -2  -15   536.88    22.76    4
  -2    0  -15   519.52    26.18    4
   2    0   15   553.58    23.61    1
  -2    0  -15   543.06    24.74    6
   0   -2   15   549.94    25.30    1
  -2    2   15   574.70    25.33    1
   1   -2  -15     4.81     4.28    4
   2   -1   15     4.07     3.98    1
  -1   -1   15    -1.35     4.65    1
  -1    2   15     6.34     6.36    1
  -2    1  -15     2.35     5.04    6
  -2    2  -15   553.28    22.41    6
   0    2   15   573.44    24.84    1
   2   -2   15   567.92    25.00    1
   0   -2  -15   530.82    24.90    4
  -2    0   15   546.64    24.76    1
   1    2   15   249.40    13.46    1
   2   -3   15   234.85    14.81    1
  -3    1   15   212.87    13.58    1
  -1   -2  -15   182.81    13.39    4
  -1   -2  -15   206.92    10.75    2
  -2   -2  -15     5.17     6.20    6
  -2   -2  -15    -0.98     6.11    4
   2   -4   15    -1.76     5.47    1
  -2   -2  -15     5.30     5.28    2
  -4    2   15   -10.47     7.28    1
  -5    3   15   235.58    16.35    1
  -3   -2  -15   217.25    17.17    6
  -3   -2  -15   206.78    17.03    4
   2   -5   15   233.18    17.13    1
  -4    3   15   214.92    15.31    1
  -3   -1  -15   204.60    15.55    6
   1   -4   15   226.62    15.02    1
  -3   -1  -15   203.80    15.91    4
   3    1   15   250.62    12.38    1
  -3    0  -15     9.76     7.36    6
  -3    3   15     8.59     8.20    1
  -3    0  -15    11.67     8.21    4
   3    0   15     3.06     5.09    1
  -3    1  -15   200.16    12.05    6
  -2    3   15   201.38    13.99    1
  -1   -2   15   220.12    14.09    1
   2   -3  -15   189.53    10.35    4
  -3    1  -15   178.82    14.44    4
   3   -1   15   231.95    12.88    1
  -3    2  -15   199.96    11.58    6
   1   -3  -15   194.19    11.91    4
  -2   -1   15   241.16    10.46    3
  -1    3   15   212.89    13.44    1
   3   -2   15   230.96    13.59    1
   1   -3  -15   203.92     9.50    2
  -2   -1   15   237.43    14.62    1
   0    3   15     9.89     6.57    1
   3   -3   15    -6.46     6.94    1
   0   -3  -15     3.37     5.38    4
  -3    0   15     1.03     5.16    1
   0   -3  -15     3.10     4.40    2
   3   -4   15   225.97    15.81    1
  -1   -3  -15   217.37    15.33    4
  -1   -3  -15   231.17    12.75    2
  -4    1   15   238.28    15.31    1
   1    3   15   244.97    14.18    1
   2    3   15   245.75    13.15    1
  -2   -3  -15   222.50    16.64    4
  -2   -3  -15   211.70    13.73    2
  -5    2   15   238.45    16.04    1
  -2   -3  -15   210.52    17.12    6
   3   -5   15   240.77    16.12    1
  -3   -3  -15    -5.54     9.57    4
   3   -6   15     5.72     9.40    1
  -3   -3  -15    -6.48     8.24    6
  -3   -3  -15    10.01     8.64    2
  -4   -3  -15    89.46    15.58    6
  -7    4   15   104.57    12.10    1
  -7    4   15    74.82    10.31    5
  -4   -3  -15   102.25    12.96    2
   3   -7   15   106.96    12.75    1
  -4   -3  -15    96.12    14.81    4
  -4   -2  -15   251.70    19.86    4
  -4   -2  -15   265.44    20.14    6
  -6    4   15   242.83    18.07    1
   2   -6   15   247.97    18.61    1
  -4   -1  -15    21.48    10.47    4
  -4   -1  -15     9.73     6.99    6
  -4    0  -15   322.33    20.76    4
  -4    0  -15   376.22    20.97    6
  -4    4   15   377.97    21.06    1
   4    0   15   369.34    16.26    1
   0   -4   15   351.02    20.44    1
  -1   -3   15   225.62    15.60    1
  -3    4   15   230.27    14.90    1
  -4    1  -15   206.56    13.78    6
   4   -1   15   231.87    12.50    1
  -4    1  -15   219.78    16.71    4
  -2    4   15    -3.59     7.23    1
  -4    2  -15     6.75     6.51    4
   4   -2   15     7.00     6.02    1
  -2   -2   15     7.70     7.32    1
   4   -3   15   258.44    15.14    1
  -1    4   15   234.47    15.33    1
  -3   -1   15   216.97    14.82    1
   1   -4  -15   213.99    12.86    4
   1   -4  -15   220.02    11.80    2
  -3   -1   15   258.56    12.18    3
  -4    0   15   385.34    18.47    3
   4   -4   15   388.33    20.58    1
  -4    0   15   395.76    20.49    1
   0   -4  -15   363.84    17.83    2
   0    4   15   397.94    20.19    1
   0   -4  -15   351.37    19.59    4
  -5    1   15    12.69     8.30    1
  -1   -4  -15    22.96    11.06    6
  -1   -4  -15    21.42     7.51    2
  -1   -4  -15     7.41     8.39    4
   4   -5   15     9.85     6.84    1
  -2   -4  -15   214.44    17.24    4
  -6    2   15   259.46    17.18    3
  -2   -4  -15   222.24    19.02    6
  -6    2   15   223.82    16.46    1
   4   -6   15   229.70    17.98    1
  -2   -4  -15   259.48    16.48    2
  -7    3   15   113.84    13.66    3
  -7    3   15    95.53    12.50    5
  -3   -4  -15   113.44    14.29    2
  -7    3   15   107.94    13.14    1
  -3   -4  -15   109.08    16.58    6
   4   -7   15   104.38    14.82    1
  -4   -4  -15     3.28    12.63    2
  -8    4   15    24.24    16.06    3
   4   -8   15     9.73    13.32    1
  -4   -4  -15    26.26    11.49    6
  -8    4   15   -26.65    23.26    1
  -5   -3  -15   110.18    18.75    6
   3   -8   15   130.72    17.45    1
  -8    5   15   141.41    16.67    1
  -5   -2  -15    13.08    13.18    4
  -5   -2  -15    -1.29    12.10    6
   2   -7   15    14.33    11.58    1
  -6    5   15   157.34    15.08    1
  -5   -1  -15   136.39    16.13    6
  -5   -1  -15   120.48    14.02    4
   1   -6   15   131.05    13.37    1
  -5    5   15   141.08    12.67    1
  -5    0  -15   112.92    14.30    4
   0   -5   15   122.49    12.66    1
  -5    0  -15   124.74    13.42    6
  -1   -4   15     7.59     8.46    1
  -5    1  -15     7.26     8.29    6
  -4    5   15     5.70     9.34    1
  -2   -3   15   243.32    15.69    1
  -5    2  -15   224.46    17.98    4
   5   -2   15   251.82    13.47    1
  -3    5   15   255.10    17.42    1
  -5    2  -15   236.01    15.00    6
   5   -3   15   247.42    14.44    1
  -3   -2   15   245.74    16.28    1
   2   -5  -15   238.47    13.29    2
  -2    5   15   254.97    17.17    1
  -5    3  -15   216.15    17.90    4
   1   -5  -15     7.29     6.55    2
  -4   -1   15     0.46     7.39    1
   5   -4   15    -3.78     7.67    1
   0    5   15   140.07    11.90    1
   5   -5   15   145.38    13.77    1
  -5    0   15   119.38    10.98    3
  -5    0   15   157.09    13.17    1
   0   -5  -15   118.45    11.73    2
  -6    1   15   136.75    12.55    3
  -6    1   15   111.52    14.35    5
  -6    1   15   140.89    11.72    1
  -1   -5  -15   115.16    12.75    2
   5   -6   15   126.43    13.64    1
   5   -7   15   -10.37    11.66    1
  -7    2   15    -5.83    10.09    5
  -2   -5  -15    -2.99    13.28    6
  -7    2   15    17.56    12.88    3
  -7    2   15    13.44    12.21    1
   5   -8   15    73.68    17.44    1
  -8    3   15   113.09    15.66    5
  -3   -5  -15    96.21    16.38    2
  -8    3   15   127.25    17.91    3
  -3   -5  -15    97.57    24.30    6
   1   -7   15   163.37    16.78    1
  -6   -1  -15   175.55    19.67    6
  -6   -1  -15   140.81    18.62    4
  -7    6   15   161.97    16.08    1
   0   -6   15   -14.27    11.20    1
  -6    0  -15    25.25    13.22    4
  -6    6   15    13.26    11.14    1
  -6    0  -15    12.37     8.80    6
  -6    1  -15   119.62    13.70    6
  -5    6   15   163.36    15.88    1
  -1   -5   15   130.65    12.58    1
  -6    1  -15   112.66    15.84    4
  -6    2  -15   236.55    19.46    4
  -4    6   15   233.86    18.54    1
  -6    2  -15   255.79    17.52    6
  -2   -4   15   246.64    16.90    1
  -3    6   15     4.23     8.13    1
  -3   -3   15    13.31     9.19    1
   6   -4   15   254.24    15.56    1
  -6    4  -15   265.50    19.92    4
  -4   -2   15   263.14    16.76    1
  -2    6   15   245.48    17.83    1
  -5   -1   15   139.48    11.64    1
   1   -6  -15   143.50    12.79    2
   6   -5   15   102.60    12.52    1
  -1    6   15   145.55    14.03    1
  -5   -1   15   131.91    15.23    5
  -6    0   15    10.65     9.64    1
  -6    0   15     6.06    10.98    5
   0   -6  -15    14.30    11.21    2
   0   -6  -15    -4.06    13.09    6
   6   -7   15   136.12    14.02    1
  -1   -6  -15   122.26    17.73    6
  -1   -6  -15   134.04    17.01    2
  -7    1   15   182.70    17.42    5
  -7    1   15   161.16    17.49    3
   0   -7   15   147.31    16.17    1
  -7    0  -15   145.34    16.91    4
  -7    0  -15   163.81    18.07    6
  -7    7   15   174.26    18.76    1
  -1   -6   15   155.88    18.05    5
  -1   -6   15   147.11    16.09    1
  -6    7   15   172.16    18.01    1
  -7    1  -15   138.84    19.23    4
  -2   -5   15     8.68    10.97    1
  -7    2  -15    15.88    13.10    4
  -2   -5   15    16.28    13.11    5
  -3   -4   15   105.22    14.82    5
  -7    3  -15   110.82    16.59    4
  -3   -4   15    88.22    12.82    1
  -4    7   15   116.23    15.27    1
  -4   -3   15   132.06    12.79    1
  -4   -3   15   101.20    14.28    5
  -3    7   15    76.77    13.70    1
  -7    4  -15   117.24    16.35    4
  -5   -2   15    -2.65     8.49    5
  -7    5  -15    12.03    13.70    4
  -2    7   15    13.91    10.91    1
  -1    7   15   146.16    14.28    1
   1   -7  -15   148.88    18.81    6
  -7    6  -15   148.59    17.15    4
  -6   -1   15   176.06    17.99    5
   7   -7   15   159.10    17.74    1
  -7    0   15   132.59    14.75    5
   0   -7  -15   113.28    18.96    6
  -8    3  -15    98.91    18.83    4
  -3   -5   15   110.68    18.47    5
  -5    8   15   132.80    14.54    1
  -4   -4   15     8.75    16.70    5
  -8    4  -15    13.91    15.18    4
  -4    8   15     9.94    15.14    1
  -5   -3   15   102.87    14.45    5
  -8    5  -15   135.71    17.83    4
  -3    8   15    90.58    14.82    1
   0    0   16  1126.24    43.45    1
   0   -1   16   104.25     9.12    1
  -1    1   16    97.36     9.87    1
   1    0   16    95.08     9.02    1
   0    1   16   103.26     9.75    1
   1   -1   16    84.98     9.34    1
   0   -1  -16   100.24     8.78    4
  -1    0   16   110.13    10.00    1
   1    1   16  2013.44    69.60    1
   1   -2   16  1932.89    70.43    1
  -2    1   16  1984.93    70.69    1
  -1   -1  -16  1822.58    73.59    4
  -1    2  -16  1943.74    68.82    6
   1   -3   16    73.92    10.24    1
  -2   -1  -16    78.97    10.15    4
  -3    2   16    54.63     7.77    1
   2    1   16    57.01     7.08    1
  -2   -1  -16    56.44     9.50    6
   2   -2  -16    80.84     6.86    4
   0   -2   16    89.73    10.31    1
   2    0   16    74.11     8.41    1
  -2    2   16    79.31    10.09    1
  -2    0  -16    96.32     9.59    6
  -2    0  -16    85.10     9.78    4
  -2    1  -16  1894.56    70.70    6
  -1    2   16  1903.14    69.89    1
   1   -2  -16  1931.54    71.68    4
  -1   -1   16  1918.79    70.13    1
   2   -1   16  2016.69    69.66    1
  -2    2  -16    88.69     6.89    6
   0   -2  -16    86.45     8.28    4
  -2    0   16    96.83    10.51    1
   0    2   16    83.74     8.68    1
   2   -2   16    80.51     8.61    1
  -3    1   16    44.72     8.69    1
  -1   -2  -16    55.98     8.54    4
   1    2   16    57.70     7.75    1
   2   -3   16    53.49     9.03    1
  -2   -2  -16   845.20    37.92    4
   2    2   16   857.58    33.41    1
  -4    2   16   842.08    36.20    1
   2   -4   16   821.66    36.96    1
  -2   -2  -16   871.05    38.91    6
   2   -5   16    90.47    12.61    1
  -3   -2  -16    97.86    12.71    4
  -5    3   16    84.70    11.43    1
  -3   -2  -16    84.55    11.10    6
   1   -4   16    47.98     9.99    1
   3    1   16    74.91     7.32    1
  -3   -1  -16    69.24    11.01    6
  -3   -1  -16    77.41    11.27    4
  -4    3   16    64.41     9.93    1
  -3    3   16  1560.69    59.26    1
   3    0   16  1564.16    56.01    1
   0   -3   16  1553.18    59.35    1
  -3    0  -16  1556.95    63.24    4
  -3    0  -16  1547.33    60.55    6
  -1   -2   16    69.13     9.67    1
   2   -3  -16    73.16     6.27    4
  -3    1  -16    59.24     8.13    6
  -3    1  -16    41.52     9.40    4
  -2    3   16    60.91     9.44    1
  -3    2  -16    66.27     6.66    6
   1   -3  -16    65.35     6.87    4
   3   -2   16    48.17     8.01    1
  -1    3   16    53.60     8.17    1
  -2   -1   16    53.47     9.13    1
   0   -3  -16  1561.41    59.85    4
  -3    0   16  1508.84    58.00    1
   0    3   16  1595.47    57.80    1
   3   -3   16  1506.98    57.73    1
  -1   -3  -16    76.68     7.73    2
  -1   -3  -16    63.42     9.79    4
   3   -4   16    71.10    10.96    1
   1    3   16    86.85     9.15    1
  -4    1   16    70.34    10.10    1
   3   -5   16    80.23    11.83    1
  -2   -3  -16    71.16    12.44    6
  -5    2   16    93.20    11.51    1
   2    3   16    67.15     8.56    1
  -2   -3  -16    94.46    10.75    2
  -2   -3  -16    90.96    12.16    4
  -3   -3  -16   888.56    42.53    4
  -3   -3  -16   921.36    38.21    2
  -6    3   16   952.13    39.62    1
   3   -6   16   903.88    41.16    1
  -3   -3  -16   871.33    42.32    6
  -4   -3  -16     9.32    13.75    6
  -4   -3  -16    13.82    12.69    4
  -7    4   16    24.37    11.18    1
  -4   -2  -16    65.00    13.86    6
   2   -6   16    59.32    12.11    1
  -6    4   16    35.75    11.45    1
  -4   -2  -16    42.50    12.74    4
  -5    4   16  1088.56    44.81    1
   1   -5   16  1031.14    44.73    1
  -4   -1  -16  1046.47    46.23    6
  -4   -1  -16  1050.64    47.75    4
  -4    0  -16    78.69    12.16    4
  -4    0  -16    75.89    10.96    6
   0   -4   16    73.00    11.24    1
  -4    4   16    68.46    11.35    1
   4   -1   16    71.42     7.53    1
  -4    1  -16    94.53    12.33    4
  -1   -3   16    57.32    10.57    1
  -4    1  -16    76.72     8.84    6
  -3    4   16    68.48     9.12    1
  -2   -2   16   897.71    37.30    1
  -2    4   16   859.08    37.36    1
  -4    2  -16   896.52    35.65    6
   4   -2   16   894.29    35.28    1
  -4    2  -16   829.78    40.23    4
  -1    4   16    71.69    10.01    1
   1   -4  -16    72.06     7.51    4
   4   -3   16    76.65     8.96    1
  -3   -1   16    84.40    10.35    1
   0    4   16    79.34    10.15    1
  -4    0   16    70.82    10.32    1
   0   -4  -16    59.31     8.98    4
   4   -4   16    71.54    10.39    1
  -4    0   16    79.90     8.20    3
  -5    1   16  1072.69    43.21    3
   4   -5   16  1082.34    45.25    1
  -1   -4  -16  1110.84    48.68    6
  -5    1   16  1060.96    43.45    1
   1    4   16  1065.01    41.83    1
  -1   -4  -16  1083.35    42.06    2
  -1   -4  -16  1058.68    45.82    4
  -2   -4  -16    34.47    11.33    2
  -2   -4  -16    41.65    10.27    4
  -6    2   16    54.63    11.15    1
  -2   -4  -16    70.55    14.52    6
   4   -6   16    75.65    13.05    1
  -6    2   16    62.88    10.31    3
   4   -7   16    30.66     9.80    1
  -3   -4  -16    39.11    13.49    2
  -3   -4  -16    34.73    14.28    6
  -7    3   16    28.01     9.34    1
  -7    3   16    15.41    11.06    5
  -5   -2  -16   599.22    34.70    4
  -5   -2  -16   654.57    33.47    6
   2   -7   16   586.89    31.20    1
  -7    5   16   636.96    31.62    1
  -6    5   16    46.38    11.23    1
   1   -6   16    39.30    11.74    1
  -5   -1  -16    25.89     9.69    4
  -5   -1  -16    57.47    13.84    6
  -5    0  -16    34.52    12.21    4
  -5    0  -16    20.95     8.05    6
   0   -5   16    34.72    10.34    1
  -5    5   16    31.57     9.75    1
  -4    5   16  1086.05    45.75    1
  -1   -4   16  1086.87    44.75    1
  -5    1  -16  1097.54    45.75    6
  -5    1  -16  1061.30    48.69    4
  -5    2  -16    88.88    13.41    4
  -5    2  -16    96.29    11.13    6
  -2   -3   16    90.72    11.23    1
  -3    5   16    85.45    11.99    1
   5   -2   16    82.59     8.77    1
  -3   -2   16    99.20    11.63    1
  -2    5   16    87.37    10.09    1
   5   -3   16    79.71     9.50    1
  -5    3  -16    88.55    11.22    4
   5   -4   16  1032.06    42.39    1
  -4   -1   16  1049.45    42.54    1
  -1    5   16  1079.27    43.74    1
   0    5   16    15.34     8.15    1
   5   -5   16    24.56     9.61    1
  -5    0   16    25.93     9.54    1
  -6    1   16    31.60    11.30    5
   5   -6   16    30.20    10.92    1
  -6    1   16    26.83    12.17    3
  -1   -5  -16    47.34    13.06    6
  -6    1   16    24.82     8.31    1
   5   -7   16   607.09    30.80    1
  -7    2   16   630.08    30.87    1
  -2   -5  -16   534.74    33.02    6
  -7    2   16   563.34    28.90    5
  -7    2   16   635.78    31.25    3
  -6   -1  -16    81.99    19.32    4
  -6   -1  -16    78.46    17.40    6
   1   -7   16    38.32    13.27    1
  -7    6   16    37.10    14.36    1
  -6    6   16   467.08    27.81    1
   0   -6   16   497.83    27.62    1
  -6    0  -16   564.10    29.37    6
  -6    0  -16   501.68    30.83    4
  -5    6   16    33.72    12.65    1
  -6    1  -16    43.60    13.72    4
  -1   -5   16    33.15    10.66    1
  -6    1  -16    24.84    12.39    6
  -4    6   16    57.19    11.90    1
  -2   -4   16    53.37    10.68    1
  -6    2  -16    60.13    14.02    4
  -6    2  -16    38.39    10.98    6
  -3   -3   16   959.09    39.64    1
  -6    3  -16   910.20    44.18    4
  -3    6   16   902.56    40.93    1
   6   -4   16    56.58     8.50    1
  -2    6   16    39.65     8.84    1
  -4   -2   16    63.06    10.82    1
  -6    4  -16    55.58    10.64    4
  -5   -1   16    25.69     9.02    5
   6   -5   16    36.72    10.50    1
  -5   -1   16    21.16    11.16    1
  -1    6   16    31.66    10.43    1
   0   -6  -16   506.89    30.24    6
  -6    0   16   479.81    27.87    5
   6   -6   16   488.42    25.59    1
  -6    0   16   504.75    24.66    1
  -7    1   16    58.26    12.99    5
   6   -7   16    63.37    16.49    1
  -1   -6  -16    39.18    15.39    6
  -6    7   16    64.07    15.33    1
  -7    1  -16    41.46    16.40    4
  -1   -6   16    37.08    15.60    5
  -1   -6   16    49.90    15.16    1
  -5    7   16   625.26    31.75    1
  -7    2  -16   620.12    35.48    4
  -2   -5   16   624.70    32.11    5
  -2   -5   16   627.41    30.88    1
  -7    3  -16    46.64    15.06    4
  -4    7   16    41.00    13.06    1
  -3   -4   16    37.31    13.13    1
  -3   -4   16    22.24     9.44    5
  -3    7   16    47.40    12.89    1
  -7    4  -16    14.20    13.60    4
  -4   -3   16    33.06    13.52    5
  -4   -3   16    14.79    11.86    1
  -2    7   16   617.00    30.53    1
  -5   -2   16   629.34    32.91    5
  -7    5  -16   655.29    35.70    4
  -6   -1   16    49.41    15.15    5
  -7    6  -16    77.69    18.24    4
   1   -7  -16    64.10    18.03    6
   0    0   17     0.64     6.62    1
   1    0   17   340.95    18.13    1
   0   -1   17   326.47    18.23    1
  -1    1   17   331.57    18.22    1
  -1    0   17   332.92    19.03    1
   0   -1  -17   324.13    18.01    4
   0    1   17   337.63    18.62    1
   1   -1   17   341.62    18.72    1
  -1   -1  -17     7.11     7.04    4
   1   -2   17    -2.88     7.60    1
   1    1   17    -1.05     6.32    1
  -2    1   17     2.87     8.19    1
  -1    2  -17     3.19     4.41    6
  -2   -1  -17   267.04    16.48    6
  -3    2   17   245.52    16.94    1
   2    1   17   252.74    14.94    1
  -2   -1  -17   273.07    17.81    4
   1   -3   17   250.15    16.91    1
  -2    2   17   453.31    23.67    1
   0   -2   17   421.40    22.58    1
  -2    0  -17   484.26    25.00    4
  -2    0  -17   490.09    22.87    6
   2    0   17   456.12    22.00    1
   2   -2  -17   480.12    20.69    4
  -2    1  -17    -2.33     5.39    6
   2   -1   17     8.43     6.79    1
   1   -2  -17     2.33     4.95    4
  -1   -1   17    -1.40     5.57    1
  -1    2   17    -0.80     7.52    1
   0    2   17   450.59    22.53    1
  -2    0   17   459.33    23.44    1
  -2    2  -17   484.81    20.04    6
   2   -2   17   434.35    22.64    1
   0   -2  -17   484.21    23.08    4
   1    2   17   235.64    14.54    1
  -3    1   17   252.30    15.75    1
  -1   -2  -17   264.43    16.61    4
   2   -3   17   249.72    16.64    1
   2   -4   17    15.44     8.47    1
  -2   -2  -17    10.66     8.61    4
   2    2   17     5.67     5.98    1
  -4    2   17    -2.28     7.96    1
  -2   -2  -17   -13.03     9.64    6
  -3   -2  -17   245.37    19.61    6
  -3   -2  -17   246.17    18.40    4
   2   -5   17   256.51    18.63    1
  -5    3   17   250.02    18.24    1
  -4    3   17   251.78    16.43    1
   3    1   17   229.27    13.43    1
   1   -4   17   242.90    16.60    1
  -3   -1  -17   245.97    17.46    6
  -3   -1  -17   240.05    17.50    4
  -3    0  -17     9.60     7.51    6
   0   -3   17     5.16     6.34    1
  -3    3   17     0.62     6.08    1
  -3    0  -17    -7.57     6.54    4
   3    0   17    10.12     5.63    1
   3   -1   17   234.70    14.34    1
  -1   -2   17   223.58    16.36    1
  -2    3   17   267.52    16.92    1
  -3    1  -17   258.92    15.16    6
  -3    1  -17   269.49    18.18    4
  -3    2  -17   269.81    13.63    6
  -1    3   17   268.56    16.69    1
   3   -2   17   245.76    15.61    1
   1   -3  -17   232.83    13.95    4
  -2   -1   17   226.71    16.25    1
  -3    0   17     9.63     8.19    1
  -3    0   17     3.38     5.30    3
   0   -3  -17    -3.93     6.66    4
   3   -3   17     0.58     7.68    1
   0    3   17     0.80     7.14    1
  -1   -3  -17   274.24    17.36    4
  -1   -3  -17   245.71    18.47    6
   3   -4   17   242.70    16.10    1
   1    3   17   229.44    14.95    1
  -4    1   17   216.19    15.23    1
  -2   -3  -17   248.64    18.50    4
   3   -5   17   246.60    18.75    1
  -2   -3  -17   253.58    18.29    6
  -5    2   17   231.67    15.82    1
  -6    3   17    18.37     9.84    1
  -3   -3  -17     4.70    10.47    4
  -3   -3  -17    -1.21    12.19    6
   3   -6   17    16.92    11.46    1
  -7    4   17    93.46    14.83    1
   3   -7   17   122.34    15.63    1
  -4   -3  -17   115.15    17.19    6
  -4   -3  -17   116.72    17.65    4
  -4   -2  -17   224.29    19.40    6
  -6    4   17   208.59    17.87    1
  -4   -2  -17   200.48    18.95    4
   2   -6   17   203.97    18.31    1
  -5    4   17     9.31    10.30    1
   1   -5   17    -3.65     7.29    1
  -4   -1  -17     9.39    10.61    6
  -4   -1  -17     1.93     7.64    4
  -4    0  -17   344.48    20.17    6
   0   -4   17   329.08    20.76    1
  -4    0  -17   322.31    21.82    4
  -4    4   17   275.65    19.73    1
  -4    1  -17   259.51    17.90    4
  -1   -3   17   255.82    17.26    1
  -4    1  -17   250.10    15.90    6
  -3    4   17   216.94    15.70    1
   4   -1   17   242.60    13.79    1
  -4    2  -17    -5.39     6.89    4
  -2   -2   17    -3.08     8.47    1
   4   -2   17    -5.04     6.63    1
  -4    2  -17    -6.37     6.56    6
   4   -3   17   215.59    15.32    1
  -1    4   17   238.22    16.64    1
  -3   -1   17   248.59    15.52    1
   0   -4  -17   319.49    18.06    4
   4   -4   17   314.37    19.54    1
   0    4   17   309.89    18.69    1
  -4    0   17   313.82    19.21    1
  -5    1   17     4.67     9.05    1
  -1   -4  -17     3.47     8.75    4
  -5    1   17     8.37     9.15    3
   4   -5   17    -0.27    10.07    1
  -1   -4  -17     2.88    11.89    6
   1    4   17    13.80     7.02    1
  -2   -4  -17   215.52    18.07    4
  -6    2   17   194.43    16.75    1
  -6    2   17   225.73    17.06    3
  -2   -4  -17   242.17    20.42    6
  -3   -4  -17   157.27    17.00    6
  -7    3   17   145.96    17.02    3
  -7    3   17   138.62    15.28    1
   4   -7   17   118.18    16.44    1
  -5   -2  -17    14.30    15.55    4
  -5   -2  -17    11.32    13.38    6
  -7    5   17    24.75    10.69    1
   2   -7   17    18.79    13.47    1
  -5   -1  -17   136.41    16.77    6
   1   -6   17   125.60    15.47    1
  -5   -1  -17   128.80    17.04    4
  -6    5   17   145.73    13.90    1
  -5    0  -17   146.10    15.36    6
  -5    0  -17   169.27    15.79    4
  -5    5   17   152.60    15.50    1
   0   -5   17   150.86    13.61    1
  -1   -4   17    11.68    10.03    1
  -4    5   17     0.50     8.92    1
  -5    1  -17     1.16    10.07    6
  -5    1  -17     2.18    10.40    4
  -3    5   17   253.08    18.66    1
  -2   -3   17   234.13    17.56    1
  -5    2  -17   282.43    19.42    4
  -5    3  -17   254.31    19.91    4
  -2    5   17   242.32    16.49    1
   5   -3   17   220.76    14.40    1
  -3   -2   17   226.33    16.46    1
  -1    5   17    12.75     9.42    1
   5   -4   17     3.50     6.12    1
  -4   -1   17     2.22     6.79    1
  -5    0   17   160.79    13.02    1
   5   -5   17   151.34    14.72    1
   0    5   17   136.45    13.42    1
   0   -5  -17   163.40    17.45    6
  -1   -5  -17   129.94    17.60    6
  -6    1   17   142.31    15.03    1
   5   -6   17   135.35    15.74    1
  -6    1   17   130.12    15.83    5
  -7    2   17    -6.92    14.74    5
  -7    2   17     8.31    18.25    1
  -2   -5  -17   -20.81    16.23    6
   5   -7   17     2.49    17.63    1
   0   -6   17    -6.79     9.04    1
  -6    0  -17    -5.68    13.94    4
  -6    0  -17    18.11    14.96    6
  -6    6   17    11.27    10.55    1
  -6    1  -17   117.22    17.42    4
  -6    1  -17   128.15    16.57    6
  -5    6   17   160.17    17.46    1
  -1   -5   17   157.05    16.11    1
  -4    6   17   209.02    16.70    1
  -2   -4   17   211.66    17.36    1
  -6    2  -17   209.21    17.71    4
  -3    6   17     5.16    10.90    1
  -3   -3   17    30.81    11.34    1
  -6    3  -17     9.71    13.12    4
  -2    6   17   195.85    16.87    1
  -6    4  -17   226.09    20.24    4
  -4   -2   17   194.19    15.01    1
  -5   -1   17   131.04    14.00    5
   6   -5   17   132.38    13.57    1
  -1    6   17   134.51    13.68    1
  -5   -1   17   135.84    14.17    1
   6   -6   17    -6.33    13.71    1
  -6    0   17    13.54    11.37    5
   0   -6  -17    21.88    11.37    6
  -2   -5   17     8.65    11.62    5
  -5    7   17    10.72    12.09    1
  -2   -5   17     9.23    13.33    1
  -7    2  -17     5.29    11.07    4
  -3   -4   17   158.13    17.04    1
  -4    7   17   113.54    15.61    1
  -3   -4   17   112.52    15.69    5
  -7    3  -17   123.18    18.74    4
  -4   -3   17   155.64    18.04    5
  -3    7   17   120.74    14.68    1
  -7    4  -17   135.06    18.57    4
  -7    5  -17     0.89    14.36    4
  -2    7   17   -12.35    12.19    1
  -5   -2   17   -11.07    14.10    5
   0    0   18   787.08    33.96    1
   0   -1   18    63.46     9.51    1
   1    0   18    40.06     7.12    1
  -1    1   18    54.90     9.46    1
   0   -1  -18    42.95     8.18    4
   1   -1   18    66.01     8.39    1
  -1    0   18    48.53     7.85    1
   0    1   18    44.87     7.61    1
  -2    1   18   608.03    28.78    1
   1   -2   18   599.74    28.52    1
   1    1   18   612.75    27.06    1
  -1   -1  -18   585.33    28.98    4
  -3    2   18    67.43    10.72    1
  -2   -1  -18    61.71    10.89    4
  -2   -1  -18    47.67    10.29    6
   2    1   18    73.11     8.73    1
   1   -3   18    70.14    10.54    1
  -2    2   18   167.21    13.09    1
  -2    0  -18   148.42    13.58    4
   2    0   18   197.72    13.35    1
  -2    0  -18   147.88    12.48    6
   0   -2   18   193.81    14.92    1
  -1    2   18   622.47    28.45    1
  -2    1  -18   617.56    27.02    6
   1   -2  -18   588.14    27.03    4
   2   -1   18   617.04    28.27    1
  -1   -1   18   635.90    28.85    1
   2   -2   18   174.06    14.10    1
  -2    0   18   183.77    14.36    1
   0    2   18   188.12    13.91    1
  -1   -2  -18    62.99     9.73    4
   1    2   18    72.20     9.69    1
   2   -3   18    64.98    11.03    1
  -3    1   18    80.52    11.21    1
  -4    2   18   548.44    27.32    1
  -2   -2  -18   538.66    28.75    6
   2   -4   18   545.73    28.22    1
  -2   -2  -18   527.34    28.68    4
   2    2   18   569.28    25.20    1
  -3   -2  -18    49.42    12.40    6
  -3   -2  -18    24.92    10.07    4
  -5    3   18    41.14    11.55    1
   2   -5   18    43.37    11.87    1
  -3   -1  -18    31.91    10.65    4
   1   -4   18    61.68    11.30    1
  -4    3   18    35.86     9.88    1
  -3   -1  -18    33.17    10.45    6
   3    1   18    37.53     7.49    1
   3    0   18   523.81    23.56    1
  -3    0  -18   516.17    28.25    4
  -3    3   18   540.68    27.11    1
  -3    0  -18   494.00    25.87    6
   0   -3   18   519.33    26.51    1
  -3    1  -18    56.95     9.33    4
  -1   -2   18    66.70    11.15    1
  -2    3   18    76.51     9.41    1
  -3    1  -18    62.12     9.14    6
   3   -1   18    47.76     8.31    1
  -1    3   18    77.09    10.92    1
   1   -3  -18    48.66     7.40    4
   3   -2   18    57.80     9.76    1
  -2   -1   18    72.85    11.04    1
   0    3   18   534.65    25.42    1
   0   -3  -18   498.28    25.43    4
   3   -3   18   538.21    26.25    1
  -3    0   18   555.03    26.69    1
   1    3   18    24.46     8.16    1
  -4    1   18    36.34    10.17    1
  -1   -3  -18    25.63    10.49    6
   3   -4   18    47.51    11.07    1
  -1   -3  -18    42.95     8.68    4
   3   -5   18    21.22    10.74    1
  -5    2   18    19.48    10.30    1
  -2   -3  -18    25.84     9.38    4
  -2   -3  -18    32.02    12.31    6
  -6    3   18   335.45    20.00    1
  -3   -3  -18   282.98    21.02    4
   3   -6   18   307.07    21.11    1
  -3   -3  -18   289.07    22.90    6
   3   -7   18    32.38    16.12    1
  -7    4   18    46.04    14.86    1
   2   -6   18    73.08    13.48    1
  -6    4   18    52.73    13.34    1
  -4   -2  -18    33.94    12.42    4
  -4   -2  -18    51.68    13.87    6
  -4   -1  -18   370.19    24.77    4
  -5    4   18   383.67    23.45    1
   1   -5   18   355.39    23.21    1
  -4   -1  -18   379.67    23.64    6
   0   -4   18   122.59    13.25    1
  -4    0  -18    76.77    13.30    4
  -4    4   18    95.97    13.58    1
  -4    0  -18    87.75    12.07    6
  -4    1  -18    33.27     8.81    6
  -4    1  -18    55.36    12.57    4
  -1   -3   18    43.22     8.26    1
  -3    4   18    37.38    10.24    1
   4   -1   18    32.90     7.73    1
   4   -2   18   579.15    26.72    1
  -2    4   18   633.20    29.60    1
  -2   -2   18   597.06    28.91    1
  -4    2  -18   513.28    30.34    4
   4   -3   18    44.25     9.36    1
  -1    4   18    23.17     9.61    1
  -3   -1   18    40.14    10.24    1
  -4    0   18   129.68    13.54    1
   4   -4   18   100.02    12.13    1
   0    4   18    96.87    12.20    1
  -5    1   18   386.59    21.43    1
  -1   -4  -18   421.80    26.15    6
   1    4   18   356.76    19.98    1
   4   -5   18   366.75    21.66    1
  -1   -4  -18   350.03    21.51    4
  -6    2   18    65.05    14.77    3
  -2   -4  -18    45.42    13.16    4
  -6    2   18    68.60    10.84    1
   4   -6   18    76.25    14.13    1
  -2   -4  -18    62.82    12.16    6
   4   -7   18    33.92    14.88    1
  -7    3   18    32.86    12.10    1
  -7    3   18    54.53    17.59    5
  -5   -1  -18    31.39    14.42    4
  -6    5   18    51.70    11.19    1
   1   -6   18    53.66    13.75    1
  -5    0  -18    37.45    13.63    4
   0   -5   18    50.05    12.55    1
  -5    5   18    44.92    11.91    1
  -5    1  -18   345.59    24.42    4
  -1   -4   18   368.30    21.41    1
  -4    5   18   346.94    22.68    1
  -5    1  -18   394.10    22.18    6
  -5    2  -18    42.40    12.99    4
  -3    5   18    45.89    12.05    1
   5   -3   18    22.14     8.81    1
  -3   -2   18    26.83    10.95    1
  -2    5   18    33.01     8.62    1
  -5    3  -18    20.88     9.09    4
  -4   -1   18   361.87    22.02    1
  -1    5   18   373.80    22.17    1
   5   -4   18   389.06    21.81    1
  -5    0   18    52.43    12.39    1
   0    5   18    68.12    12.02    1
   0   -5  -18    37.21    13.86    6
   5   -5   18    44.23    10.17    1
  -6    1   18    34.52    13.98    1
   5   -6   18    26.05    12.49    1
  -1   -5  -18    36.51    12.62    6
  -6    1   18    48.33    13.62    5
  -6    0  -18   270.96    27.74    4
  -6    6   18   313.72    21.15    1
   0   -6   18   291.80    22.34    1
  -6    0  -18   303.18    25.17    6
  -6    1  -18    44.76    12.64    4
  -5    6   18    28.56    12.22    1
  -1   -5   18    37.37    12.95    1
  -4    6   18    69.17    11.57    1
  -2   -4   18    53.39    12.66    1
  -6    2  -18    68.18    15.44    4
  -3    6   18   302.77    21.71    1
  -6    3  -18   297.31    21.75    4
  -3   -3   18   345.66    21.27    1
  -2    6   18    69.80    12.43    1
  -4   -2   18    53.67    13.15    1
  -6    4  -18    58.11    12.27    4
  -5   -1   18    14.86    13.77    1
  -6    5  -18    12.08    14.67    4
   6   -5   18    32.52    17.32    1
   6   -6   18   304.51    22.19    1
   0   -6  -18   260.12    29.57    6
  -6    0   18   309.28    21.27    5
  -3   -4   18    12.36    17.09    1
  -4    7   18    38.73    12.29    1
  -3    7   18    50.82    11.84    1
   0    0   19     5.16     8.32    1
   0   -1   19   465.17    24.30    1
  -1    0  -19   465.69    24.82    4
  -1    1   19   450.25    24.02    1
   1    0   19   456.25    22.82    1
   1   -1  -19   441.52    22.13    4
  -1    1  -19   455.12    21.21    6
  -1    0   19   423.43    22.92    1
   0    1   19   453.98    23.68    1
   0   -1  -19   468.84    23.51    4
   1   -1   19   432.12    22.89    1
   1   -2   19     0.50     5.60    1
   1    1   19     8.42     8.01    1
  -1   -1  -19    -4.81     6.03    4
  -2    1   19     0.38     6.05    1
   1   -3   19   388.73    22.57    1
  -3    2   19   389.12    22.55    1
  -2   -1  -19   380.56    22.17    6
   2    1   19   404.77    20.49    1
  -2   -1  -19   372.34    22.82    4
  -2    0  -19   340.40    21.06    4
  -2    0  -19   347.04    19.27    6
   2    0   19   317.84    18.59    1
  -2    2   19   319.11    20.05    1
   0   -2   19   311.45    20.50    1
   2   -1   19     2.02     7.61    1
  -2    1  -19     4.40     6.31    6
   1   -2  -19    -5.34     5.72    4
  -1   -1   19    -9.18     6.47    1
  -1    2   19    10.95     8.48    1
  -2    0   19   327.60    19.21    1
   0   -2  -19   318.36    18.54    4
   0    2   19   322.70    19.33    1
   2   -2   19   333.43    19.09    1
   1    2   19   383.24    20.21    1
  -3    1   19   361.92    21.93    1
  -1   -2  -19   407.59    22.59    4
   2   -3   19   401.88    22.56    1
  -1   -2  -19   397.61    23.23    6
   2    2   19     6.79     6.46    1
  -2   -2  -19    -5.26    10.03    6
   2   -4   19    -5.69     8.69    1
  -4    2   19     7.08     9.61    1
  -2   -2  -19    -2.91     6.63    4
  -3   -2  -19   275.06    21.20    6
  -3   -2  -19   264.87    20.67    4
   2   -5   19   250.05    19.49    1
  -5    3   19   279.64    18.71    1
  -3   -1  -19   340.24    22.25    4
   1   -4   19   308.15    20.70    1
  -3   -1  -19   323.79    21.04    6
  -4    3   19   294.40    20.47    1
  -3    0  -19    17.55     9.13    6
   3    0   19    -1.83     6.77    1
  -3    3   19    22.60     9.90    1
  -3    0  -19    10.98     7.95    4
   0   -3   19    -8.98     9.28    1
  -3    1  -19   414.00    20.82    6
  -2    3   19   383.62    22.59    1
  -3    1  -19   400.18    24.65    4
   3   -1   19   392.63    21.03    1
  -1   -2   19   379.46    22.90    1
  -2   -1   19   368.14    22.16    1
   3   -2   19   399.48    21.04    1
  -1    3   19   398.50    21.53    1
   3   -3   19     1.70     8.72    1
  -3    0   19   -14.94     9.57    1
   0    3   19     1.69     8.50    1
   3   -4   19   312.64    19.55    1
   1    3   19   311.74    18.62    1
  -4    1   19   332.20    19.63    1
  -1   -3  -19   280.04    19.74    4
  -1   -3  -19   357.64    23.28    6
  -2   -3  -19   278.65    20.96    6
  -2   -3  -19   258.46    19.56    4
  -5    2   19   248.15    18.97    1
   3   -5   19   254.04    19.82    1
   3   -6   19    -1.34    12.40    1
  -3   -3  -19    -2.55    14.76    6
  -3   -3  -19   -11.97    14.63    4
  -6    3   19     6.60    12.18    1
  -4   -2  -19   158.04    19.86    6
   2   -6   19   187.79    18.98    1
  -6    4   19   164.04    18.46    1
  -4   -2  -19   172.60    18.18    4
  -4   -1  -19     5.69    11.87    6
  -5    4   19    -0.34    11.30    1
   1   -5   19     8.12     7.64    1
  -4   -1  -19    -9.19    12.48    4
  -4    4   19   251.18    19.11    1
  -4    0  -19   238.70    19.56    4
   0   -4   19   220.77    17.91    1
  -4    0  -19   252.80    18.29    6
   4   -1   19   309.09    17.56    1
  -4    1  -19   302.98    21.90    4
  -3    4   19   312.19    20.97    1
  -4    1  -19   345.08    20.27    6
  -1   -3   19   317.30    20.63    1
   4   -2   19    -2.39     6.21    1
  -2   -2   19    -0.17     9.40    1
  -2    4   19     2.50     9.98    1
  -4    2  -19    -5.17    10.97    4
  -1    4   19   311.47    20.12    1
  -3   -1   19   305.56    20.28    1
   4   -3   19   349.99    19.80    1
  -4    0   19   263.64    17.67    1
   0    4   19   232.17    17.19    1
   4   -4   19   235.66    17.90    1
   4   -5   19    -1.78    11.55    1
  -5    1   19     4.33    11.08    1
  -1   -4  -19     6.18    13.14    6
  -2   -4  -19   215.48    21.17    6
  -6    2   19   174.75    18.54    1
  -2   -4  -19   186.36    19.10    4
   4   -6   19   170.00    18.20    1
  -5   -1  -19   196.62    23.59    4
  -5   -1  -19   201.29    22.12    6
   1   -6   19   244.04    21.08    1
  -6    5   19   250.69    19.76    1
   0   -5   19   234.04    20.39    1
  -5    0  -19   258.40    22.30    4
  -5    5   19   281.78    19.49    1
  -5    0  -19   264.04    19.08    6
  -1   -4   19     3.61    10.38    1
  -5    1  -19     3.95    12.11    4
  -4    5   19    -1.93    11.51    1
  -2   -3   19   256.13    19.56    1
  -3    5   19   263.32    19.72    1
  -5    2  -19   241.35    19.04    4
   5   -3   19   261.13    17.10    1
  -3   -2   19   252.92    18.50    1
  -2    5   19   245.74    18.64    1
  -5    3  -19   271.54    21.83    4
  -4   -1   19    16.24    11.42    1
  -1    5   19    -2.96     9.85    1
   5   -4   19     7.69    10.55    1
  -5    0   19   235.24    17.89    1
   5   -5   19   262.25    20.20    1
   0   -5  -19   287.84    23.51    6
  -6    1   19   222.83    19.78    1
  -6    1   19   168.17    19.33    5
   5   -6   19   220.02    19.03    1
  -1   -5  -19   222.00    22.30    6
  -6    1  -19   218.41    22.66    4
  -1   -5   19   227.11    17.52    1
  -5    6   19   185.08    19.47    1
  -2   -4   19   193.82    17.28    1
  -6    2  -19   220.01    21.05    4
  -4    6   19   204.35    18.50    1
  -3   -3   19    -6.29    12.79    1
  -6    3  -19   -19.22    15.91    4
  -3    6   19    12.45    12.79    1
  -2    6   19   167.54    17.29    1
  -6    4  -19   185.63    21.32    4
  -4   -2   19   204.65    19.00    1
  -5   -1   19   243.38    17.69    1
  -6    5  -19   227.19    21.78    4
  -1    6   19   191.75    17.52    1
   1   -6  -19   210.71    19.87    6
   0    0   20   452.48    24.46    1
   1   -1  -20    40.02     7.88    4
  -1    0  -20    41.41     9.31    6
   1    0   20    40.15     7.57    1
  -1    1   20    40.82    10.09    1
  -1    0  -20    34.89    10.22    4
   0   -1   20    42.19    10.04    1
  -1    0   20    53.78    10.29    1
   1   -1   20    51.33    10.34    1
   0    1   20    54.13    10.35    1
   0   -1  -20    46.52     9.25    4
  -2    1   20   182.61    15.64    1
   1   -2   20   164.44    15.12    1
  -1   -1  -20   211.22    15.58    6
  -1   -1  -20   190.02    15.67    4
   1    1   20   177.13    14.76    1
  -3    2   20    68.55    11.84    1
  -2   -1  -20    36.81    10.76    4
  -2   -1  -20    50.03     8.96    6
   2    1   20    60.71     9.90    1
   1   -3   20    50.50    10.33    1
   0   -2   20    78.67    12.23    1
  -2    0  -20    39.06    10.90    4
  -2    2   20    67.51     9.63    1
   2    0   20    45.35     9.66    1
  -2    0  -20    57.75    10.50    6
  -1    2   20   181.98    14.18    1
   2   -1   20   188.72    13.89    1
  -2    1  -20   205.87    16.69    4
  -1   -1   20   172.46    14.24    1
  -2    0   20    61.42    11.20    1
   2   -2   20    64.31    11.28    1
   0   -2  -20    42.30     9.11    4
   0    2   20    63.55    10.24    1
  -3    1   20    67.60    11.76    1
  -1   -2  -20    46.99     9.58    6
   2   -3   20    57.13    11.91    1
  -1   -2  -20    46.63    10.60    4
   1    2   20    59.29    10.47    1
  -2   -2  -20   298.51    22.00    6
   2    2   20   279.17    17.91    1
  -2   -2  -20   293.78    20.95    4
  -4    2   20   310.96    19.55    1
   2   -4   20   298.86    20.99    1
  -3   -2  -20    26.01    13.47    6
  -5    3   20     5.03    12.30    1
   2   -5   20    37.94    13.13    1
  -3   -2  -20    19.64    11.05    4
  -4    3   20    18.16    10.42    1
   1   -4   20    15.78    11.00    1
  -3   -1  -20    41.63    11.79    4
  -3   -1  -20    39.51    12.16    6
  -3    3   20   162.59    14.44    1
   0   -3   20   145.21    15.27    1
   3    0   20   154.73    12.95    1
  -3    0  -20   188.38    17.55    4
  -3    0  -20   175.97    14.02    6
  -2    3   20    60.88    11.46    1
   3   -1   20    54.96    10.27    1
  -3    1  -20    42.07    12.71    4
  -2   -1   20    54.84    11.42    1
  -1    3   20    49.98    11.45    1
   3   -2   20    71.67    11.15    1
   3   -3   20   149.90    13.25    1
   0    3   20   138.23    13.81    1
  -3    0   20   149.48    15.04    1
  -4    1   20    33.81    11.28    1
  -1   -3  -20    17.98     7.90    4
   1    3   20    17.32     9.09    1
   3   -5   20    24.41     9.74    1
  -2   -3  -20    40.57    14.47    6
  -5    2   20    23.71     9.27    1
  -3   -3  -20    89.73    25.38    4
   3   -6   20    91.73    13.86    1
  -3   -3  -20    87.34    51.28    6
  -5    4   20   139.96    15.24    1
  -4   -1  -20   136.76    16.86    6
   1   -5   20   133.44    16.67    1
  -4   -1  -20   134.84    15.24    4
  -4    4   20    43.23    10.39    1
  -4    0  -20    22.29    12.19    4
  -4    0  -20    28.79    13.09    6
   0   -4   20    44.94    12.14    1
  -3    4   20    32.64    12.19    1
  -1   -3   20    30.73    12.03    1
  -4    1  -20    29.09    12.58    4
  -2    4   20   295.44    19.40    1
   4   -2   20   298.39    18.50    1
  -2   -2   20   295.84    20.27    1
  -4    2  -20   309.62    21.52    4
   4   -3   20    43.69    11.26    1
  -3   -1   20    48.86    11.99    1
  -1    4   20    42.01     9.27    1
   0    4   20    51.63     9.23    1
  -4    0   20    54.89    12.71    1
  -5    1   20   116.29    12.89    1
  -1   -4  -20   140.62    16.87    6
   4   -5   20    92.34    14.64    1
   0   -5   20    37.32    10.93    1
  -5    0  -20    35.99    12.87    4
  -5    5   20    16.93    13.31    1
  -5    1  -20   128.55    21.04    4
  -1   -4   20   123.64    16.24    1
  -4    5   20   114.25    15.97    1
  -3    5   20    27.96    13.53    1
  -2   -3   20    25.85    12.31    1
  -5    2  -20    29.97    13.61    4
  -5    3  -20    13.49    13.87    4
  -2    5   20    16.21    12.03    1
  -3   -2   20    17.90    10.65    1
  -1    5   20   137.35    13.66    1
  -5    4  -20   143.64    18.68    4
   5   -4   20   112.88    13.34    1
  -4   -1   20   113.48    15.88    1
   0   -5  -20    58.29    13.61    6
   5   -5   20    45.23    14.57    1
   0    0  -21    26.36     8.67    4
   0    0   21    -6.14     9.71    1
   0   -1   21   280.98    19.78    1
  -1    1   21   293.49    18.61    1
  -1    0  -21   309.70    19.20    6
  -1    0  -21   271.70    19.57    4
   1    0   21   276.87    17.78    1
   0   -1  -21   282.51    19.03    4
   1   -1   21   323.80    20.90    1
   0    1   21   349.00    21.05    1
  -1    0   21   320.43    20.81    1
   1   -2   21    12.66    10.68    1
  -1   -1  -21     9.81     9.67    4
   1    1   21    -7.03     9.25    1
  -1   -1  -21     8.46     9.29    6
  -2    1   21   -11.44    10.78    1
  -2   -1  -21   282.79    20.11    6
   1   -3   21   266.90    20.07    1
  -2   -1  -21   267.57    19.70    4
  -3    2   21   306.23    20.52    1
   2    1   21   290.57    18.40    1
  -2    0  -21   202.99    16.78    6
   2    0   21   227.39    16.44    1
   0   -2   21   204.02    15.89    1
  -2    0  -21   168.82    16.93    4
  -2    2   21   202.34    17.08    1
  -2    1  -21    -7.12     9.09    4
   2   -1   21    -0.87     7.97    1
  -1   -1   21     8.28     7.19    1
  -1    2   21     1.82    10.06    1
   0    2   21   208.85    16.56    1
  -2    0   21   214.86    17.69    1
   2   -2   21   215.02    17.52    1
   2   -3   21   292.65    19.03    1
  -1   -2  -21   272.87    18.35    4
   1    2   21   269.64    18.00    1
  -3    1   21   279.92    20.23    1
  -1   -2  -21   263.12    20.22    6
  -2   -2  -21    -2.60     9.81    4
  -4    2   21     8.37    11.43    1
  -2   -2  -21    10.39    12.02    6
   2   -4   21     2.02     8.54    1
  -5    3   21   171.11    18.42    1
  -3   -2  -21   152.76    18.43    4
   2   -5   21   200.39    18.59    1
  -3   -2  -21   139.67    20.14    6
   1   -4   21   212.23    19.08    1
  -3   -1  -21   210.43    19.10    6
  -3   -1  -21   200.16    18.75    4
  -4    3   21   214.44    18.66    1
   3    0   21     5.88     8.63    1
   0   -3   21    13.17     8.52    1
  -3    0  -21     3.59    11.97    4
  -3    3   21     7.76    11.52    1
  -2    3   21   273.86    20.14    1
  -3    1  -21   264.67    20.74    4
   3   -1   21   268.02    17.90    1
  -1   -2   21   268.71    18.36    1
  -2   -1   21   287.58    20.46    1
  -3    2  -21   270.07    21.58    4
  -1    3   21   277.86    19.36    1
   3   -2   21   314.03    19.56    1
  -3    0   21    -5.67     9.85    1
   3   -3   21   -11.77    11.05    1
   0    3   21     4.12    10.18    1
  -4    1   21   210.46    18.27    1
   3   -4   21   195.41    17.01    1
  -1   -3  -21   225.65    18.14    6
   1    3   21   218.08    17.14    1
  -5    2   21   168.07    18.13    1
  -2   -3  -21   123.80    27.94    4
  -2   -3  -21   159.45    18.78    6
   3   -5   21   167.21    20.08    1
  -4   -1  -21     4.77    18.65    4
  -4   -1  -21   -15.23    15.99    6
   1   -5   21    16.33    13.38    1
  -5    4   21    15.13    14.00    1
   0   -4   21   149.70    16.00    1
  -4    4   21   166.23    17.93    1
  -4    0  -21   145.70    18.58    4
  -1   -3   21   233.26    19.99    1
  -3    4   21   215.07    17.18    1
  -4    1  -21   238.52    20.79    4
   4   -2   21   -12.33    12.02    1
  -2   -2   21    -8.54    11.74    1
  -2    4   21   -10.72    11.13    1
  -4    2  -21     7.55    13.00    4
  -1    4   21   208.88    17.81    1
  -3   -1   21   198.27    18.13    1
   4   -3   21   217.35    17.65    1
  -4    3  -21   207.35    20.61    4
  -4    0   21   185.31    18.52    1
   0    4   21   153.74    16.18    1
   4   -4   21   162.90    16.74    1
   0   -4  -21   169.42    19.90    6
   4   -5   21    14.69    14.23    1
  -5    1   21    -5.30    19.86    1
  -5    1  -21   -13.63    25.76    4
  -1   -4   21    -6.55    13.69    1
  -4    5   21    12.66    13.55    1
  -2   -3   21   180.34    17.54    1
  -3    5   21   168.27    16.90    1
  -5    2  -21   131.90    19.49    4
  -3   -2   21   147.61    15.90    1
  -2    5   21   153.45    17.29    1
  -5    3  -21   142.72    16.41    4
  -1    5   21    19.81    13.66    1
   0    0  -22   273.87    18.96    4
   0    0   22   259.76    19.13    1
   0   -1   22    83.70    13.56    1
  -1    1   22    76.32    12.88    1
  -1    0  -22    80.45    13.10    4
   1    0   22    68.71    10.14    1
  -1    0   22    72.49    13.19    1
   0    1   22    90.43    12.17    1
   0   -1  -22    73.16    11.77    4
   1   -1   22    85.05    12.99    1
  -2    1   22   180.46    16.80    1
  -1   -1  -22   162.41    15.86    4
   1    1   22   140.82    14.30    1
  -1   -1  -22   164.86    16.65    6
   1   -2   22   157.49    16.32    1
  -2   -1  -22    94.20    14.60    6
  -2   -1  -22    71.37    12.91    4
   1   -3   22    83.29    14.47    1
  -3    2   22    88.57    11.54    1
   2    1   22    75.84    12.21    1
  -2    0  -22    70.21    14.04    4
   2    0   22    74.95    12.46    1
   0   -2   22    79.11    12.41    1
  -2    2   22    76.09    13.59    1
  -1    2   22   156.26    16.01    1
  -1   -1   22   137.76    15.20    1
  -2    1  -22   166.69    16.71    4
   2   -1   22   186.41    16.60    1
  -2    0   22    78.53    13.59    1
   2   -2   22    94.62    11.60    1
   0    2   22    75.32    12.92    1
   1    2   22    90.14    11.91    1
  -3    1   22    91.11    14.20    1
   2   -3   22    79.11    14.51    1
  -1   -2  -22   104.09    15.55    6
  -2   -2  -22   202.43    17.75    6
  -4    2   22   192.71    17.92    1
   2   -4   22   177.86    18.45    1
  -2   -2  -22   181.60    18.44    4
   1   -4   22    47.46    11.32    1
  -3   -1  -22    59.70    13.94    6
  -3   -1  -22    45.11    15.09    4
  -4    3   22    84.74    15.06    1
   0   -3   22   169.38    17.66    1
  -3    3   22   140.75    14.50    1
  -3    0  -22   144.51    16.40    4
  -1   -2   22    57.29    12.31    1
  -3    1  -22    73.85    12.45    4
  -2    3   22    62.45    12.73    1
  -2   -1   22    75.12    13.95    1
  -3    2  -22    64.66    14.57    4
  -1    3   22    67.84    13.89    1
   3   -2   22    79.43    11.04    1
   3   -3   22   139.43    15.19    1
   0    3   22   157.25    16.16    1
  -3    0   22   129.72    13.88    1
  -1   -3  -22    55.16    15.48    6
   3   -4   22    88.52    15.45    1
  -4    1   22    70.87    13.27    1
   0   -4   22    44.19    28.08    1
  -4    4   22    76.40    15.56    1
  -4    0  -22    47.17    13.34    4
  -4    1  -22    55.79    14.73    4
  -3    4   22    56.84    14.84    1
  -1   -3   22    60.19    14.89    1
  -2   -2   22   177.09    17.59    1
  -4    2  -22   193.64    20.84    4
  -2    4   22   209.92    18.52    1
  -3   -1   22    69.85    15.12    1
  -1    4   22    54.51    13.13    1
   4   -3   22    50.70    20.77    1
  -4    3  -22    45.22    18.52    4
   4   -4   22    38.28    16.12    1
  -4    0   22    64.23    13.79    1
   0    0  -23     1.72    11.11    4
   0    0   23    14.24    11.52    1
   1    0   23    60.44    11.33    1
   0   -1   23    98.08    15.18    1
  -1    0  -23    67.84    12.98    4
  -1    1   23    69.20    14.07    1
  -1    1  -23    85.40    18.02    4
   0    1   23    54.58    10.54    1
   1   -1   23    81.34    13.60    1
  -1    0   23    61.03    13.56    1
   1   -2   23     1.23     8.53    1
  -2    1   23     0.83     8.09    1
  -1   -1  -23     0.54    12.85    4
   1    1   23    21.73    11.16    1
  -1   -1  -23    -3.44    13.37    6
   1   -3   23    46.07    13.00    1
  -2   -1  -23    66.43    16.45    4
  -3    2   23    54.96    14.06    1
   0   -2   23    81.81    14.27    1
   2    0   23    98.21    14.52    1
  -2    0  -23    69.33    15.43    4
  -2    2   23    67.94    11.72    1
  -1    2   23   -12.03    10.73    1
  -2    1  -23   -11.17    13.40    4
  -1   -1   23     0.21    10.98    1
   2   -1   23    14.62    11.91    1
   0    2   23    77.24    11.60    1
  -2    0   23    84.79    14.65    1
   2   -2   23    73.50    14.14    1
  -1   -2  -23    37.85    14.96    6
  -3    1   23    79.01    11.85    1
   2   -3   23    69.57    15.10    1
   1    2   23    51.45    23.63    1
   0   -3   23     4.95    12.96    1
  -3    0  -23    16.03    13.11    4
  -3    3   23     9.21    14.99    1
  -1   -2   23    49.67    14.23    1
   3   -1   23    31.96    15.75    1
  -2    3   23    55.16    14.68    1
  -3    1  -23    46.18    11.93    4
  -1    3   23    63.83    13.01    1
  -2   -1   23    42.63    14.40    1
  -3    2  -23    54.38    16.11    4
   3   -2   23    42.43    14.44    1
   0   -3  -23    -1.90    14.62    6
   3   -3   23    -9.39    14.12    1
   0    3   23     9.16    13.23    1
  -3    0   23    38.66    13.62    1
   0    0   24    78.75    16.05    1
   0   -1   24   135.08    16.08    1
   1    0   24   125.93    17.65    1
  -1    1   24    99.92    18.44    1
  -1    0   24   116.50    16.36    1
   0    1   24   121.64    13.65    1
   1   -1   24   113.41    14.45    1
  -1    1  -24    84.49    14.01    4
   1    1   24   153.98    15.87    1
   1   -2   24   154.25    18.12    1
  -2    1   24   173.32    16.31    1
   2    0   24    83.39    19.34    1
   0   -2   24   110.61    26.57    1
  -2    0  -24    77.15    17.14    4
  -2    2   24    70.56    15.30    1
   2   -1   24   154.58    18.67    1
  -2    1  -24   149.19    20.07    4
  -1   -1   24   123.87    17.88    1
  -1    2   24   146.68    14.98    1
  -2    0   24   114.66    22.69    1
   2   -2   24   111.03    17.40    1
  -2    2  -24    70.17    16.38    4
   0    2   24   113.64    16.26    1
